# Supplementary material for: Crystal structure of dimethyl 1-oxo-2,4-di­phenyl-1,2-dihydronaphthalene-2,3-di­carboxyl­ate
Source: Acta Crystallogr E Crystallogr Commun. 2018 Feb 13;74(Pt 3):349–51. doi: 10.1107/S2056989018002360 (PMC5947801; doi:10.1107/S2056989018002360)
Supplement: Supplementary file 1 [file e-74-00349-sup1.cif]

##############################################################################
#                                                                            #
# This CIF contains the data in a paper accepted for publication in          #
# Acta Crystallographica Section E. It conforms to the requirements of       #
# Notes for Authors for Acta Crystallographica Section E, and has been       #
# peer reviewed under the auspices of the IUCr Commission on Journals.       #
#                                                                            #
# Full details of the Crystallographic Information File format               #
# are given in the paper "The Crystallographic Information File (CIF):       #
# a New Standard Archive File for Crystallography" by S. R. Hall, F. H.      #
# Allen and I. D. Brown [Acta Cryst. (1991), A47, 655-685].                  #
#                                                                            #
# The current version of the core CIF dictionary is obtainable from          #
# ftp://ftp.iucr.org/pub/cif_core.dic.                                       #
#                                                                            #
# Software is freely available for graphical display of the structure(s)     #
# in this CIF. For information consult the CIF software page                 #
# http://www.iucr.org/resources/cif/software.                                #
#                                                                            #
# This file may be used for bona fide research purposes within the           #
# scientific community so long as proper attribution is given to the journal # 
# article from which it was obtained.                                        #
#                                                                            #
##############################################################################
data_I
_database_code_depnum_ccdc_archive 'CCDC 1823056'
_audit_creation_method     SHELXL-97
_chemical_name_systematic
;
Dimethyl 1-oxo-2,4-diphenyl-1,2-dihydronaphthalene-2,3-dicarboxylate
;
_chemical_name_common     ?
_chemical_formula_moiety     'C26 H20 O5'
_chemical_formula_sum     'C26 H20 O5'
_chemical_formula_iupac     'C26 H20 O5'
_chemical_formula_weight     412.42
_chemical_melting_point     ?
_symmetry_cell_setting     monoclinic
_symmetry_space_group_name_H-M     'P 21/c'
_symmetry_space_group_name_Hall     '-P 2ybc'
loop_
    _symmetry_equiv_pos_as_xyz
    'x, y, z'
    '-x, y+1/2, -z+1/2'
    '-x, -y, -z'
    'x, -y-1/2, z-1/2'
_cell_length_a     15.8021(8)
_cell_length_b     7.4706(4)
_cell_length_c     17.8599(9)
_cell_angle_alpha     90.00
_cell_angle_beta     96.581(2)
_cell_angle_gamma     90.00
_cell_volume     2094.49(19)
_cell_formula_units_Z     4
_cell_measurement_reflns_used     3375
_cell_measurement_theta_min     2.30
_cell_measurement_theta_max     27.09
_cell_measurement_temperature     296(2)
_exptl_crystal_description     block
_exptl_crystal_colour     colourless
_exptl_crystal_size_max     0.35
_exptl_crystal_size_mid     0.30
_exptl_crystal_size_min     0.25
_exptl_crystal_density_diffrn     1.308
_exptl_crystal_density_meas     ?
_exptl_crystal_density_method     'not measured'
_exptl_crystal_F_000     864
_exptl_absorpt_coefficient_mu     0.091
_exptl_absorpt_correction_type     multi-scan
_exptl_absorpt_process_details
;
(<i>SADABS</i>; Bruker, 2008)
;
_exptl_absorpt_correction_T_min     0.969
_exptl_absorpt_correction_T_max     0.978
_exptl_special_details     ?
_diffrn_ambient_temperature     296(2)
_diffrn_radiation_type     MoK\a
_diffrn_radiation_wavelength     0.71073
_diffrn_radiation_source     'fine-focus sealed tube'
_diffrn_radiation_monochromator     graphite
_diffrn_measurement_device_type     'Bruker Kappa APEXII'
_diffrn_measurement_method     '\w & \f scans'
_diffrn_detector_area_resol_mean     ?
_diffrn_reflns_number     21819
_diffrn_reflns_av_R_equivalents     0.0279
_diffrn_reflns_av_sigmaI/netI     0.0263
_diffrn_reflns_theta_min     2.30
_diffrn_reflns_theta_max     27.09
_diffrn_reflns_theta_full     27.09
_diffrn_measured_fraction_theta_max     0.998
_diffrn_measured_fraction_theta_full     0.998
_diffrn_reflns_limit_h_min     -20
_diffrn_reflns_limit_h_max     13
_diffrn_reflns_limit_k_min     -9
_diffrn_reflns_limit_k_max     8
_diffrn_reflns_limit_l_min     -22
_diffrn_reflns_limit_l_max     21
_refine_special_details
;
 Refinement of F^2^ against ALL reflections.  The weighted R-factor wR and
 goodness of fit S are based on F^2^, conventional R-factors R are based
 on F, with F set to zero for negative F^2^. The threshold expression of
 F^2^ > 2sigma(F^2^) is used only for calculating R-factors(gt) etc. and is
 not relevant to the choice of reflections for refinement.  R-factors based
 on F^2^ are statistically about twice as large as those based on F, and R-
 factors based on ALL data will be even larger.
;
_reflns_number_total     4614
_reflns_number_gt     3375
_reflns_threshold_expression     >2\s(I)
_refine_ls_structure_factor_coef     Fsqd
_refine_ls_matrix_type     full
_refine_ls_R_factor_all     0.0588
_refine_ls_R_factor_gt     0.0385
_refine_ls_wR_factor_gt     0.0962
_refine_ls_wR_factor_ref     0.1077
_refine_ls_goodness_of_fit_ref     1.026
_refine_ls_restrained_S_all     1.026
_refine_ls_number_reflns     4614
_refine_ls_number_parameters     283
_refine_ls_number_restraints     0
_refine_ls_hydrogen_treatment     constr
_refine_ls_weighting_scheme     calc
_refine_ls_weighting_details
         'calc w=1/[\s^2^(Fo^2^)+(0.0478P)^2^+0.4036P] where P=(Fo^2^+2Fc^2^)/3'
_atom_sites_solution_hydrogens     geom
_atom_sites_solution_primary     direct
_atom_sites_solution_secondary     difmap
_refine_ls_shift/su_max     0.017
_refine_ls_shift/su_mean     0.000
_refine_diff_density_max     0.217
_refine_diff_density_min     -0.145
_refine_ls_extinction_method     SHELXL
_refine_ls_extinction_coef     0.0033(8)
_refine_ls_extinction_expression
                                  'Fc^*^=kFc[1+0.001xFc^2^\l^3^/sin(2\q)]^-1/4^'
loop_
    _atom_type_symbol
    _atom_type_description
    _atom_type_scat_dispersion_real
    _atom_type_scat_dispersion_imag
    _atom_type_scat_source
    'C' 'C' 0.0033 0.0016
                         'International Tables Vol C Tables 4.2.6.8 and 6.1.1.4'
    'H' 'H' 0.0000 0.0000
                         'International Tables Vol C Tables 4.2.6.8 and 6.1.1.4'
    'O' 'O' 0.0106 0.0060
                         'International Tables Vol C Tables 4.2.6.8 and 6.1.1.4'
_computing_data_collection
;
APEX2 (Bruker, 2008)
;
_computing_cell_refinement
;
SAINT (Bruker, 2008)
;
_computing_data_reduction
;
SAINT (Bruker, 2008)
;
_computing_structure_solution
;
SHELXS97 (Sheldrick, 2008)
;
_computing_structure_refinement
;
SHELXL97 (Sheldrick, 2008)
;
_computing_molecular_graphics
;
ORTEP-3 for Windows (Farrugia, 2012) and Mercury (Macrae <i>et al.</i>,
2008)
;
_computing_publication_material
;
SHELXL97 (Sheldrick, 2008) and  PLATON  (Spek, 2009)
;
loop_
    _atom_site_type_symbol
    _atom_site_label
    _atom_site_fract_x
    _atom_site_fract_y
    _atom_site_fract_z
    _atom_site_U_iso_or_equiv
    _atom_site_adp_type
    _atom_site_calc_flag
    _atom_site_refinement_flags
    _atom_site_occupancy
    _atom_site_symmetry_multiplicity
    _atom_site_disorder_assembly
    _atom_site_disorder_group
    C C1 0.05662(10) 0.2111(2) 0.01264(8) 0.0463(4) Uani d . 1 1 . .
    H H1 0.0388 0.1135 0.0391 0.056 Uiso calc R 1 1 . .
    C C2 0.00596(10) 0.2750(2) -0.04963(8) 0.0512(4) Uani d . 1 1 . .
    H H2 -0.0464 0.2217 -0.0648 0.061 Uiso calc R 1 1 . .
    C C3 0.03304(10) 0.4172(2) -0.08905(8) 0.0488(4) Uani d . 1 1 . .
    H H3 -0.0011 0.4600 -0.1311 0.059 Uiso calc R 1 1 . .
    C C4 0.11058(9) 0.4978(2) -0.06695(7) 0.0433(3) Uani d . 1 1 . .
    H H4 0.1284 0.5932 -0.0947 0.052 Uiso calc R 1 1 . .
    C C5 0.16244(8) 0.43761(18) -0.00354(7) 0.0354(3) Uani d . 1 1 . .
    C C6 0.13411(8) 0.29249(18) 0.03586(7) 0.0368(3) Uani d . 1 1 . .
    C C7 0.18723(9) 0.22355(19) 0.10317(7) 0.0384(3) Uani d . 1 1 . .
    C C8 0.24887(8) 0.35947(17) 0.14498(6) 0.0338(3) Uani d . 1 1 . .
    C C9 0.28722(8) 0.48058(18) 0.08927(7) 0.0336(3) Uani d . 1 1 . .
    C C10 0.24565(8) 0.52183(18) 0.02146(7) 0.0338(3) Uani d . 1 1 . .
    C C11 0.19360(8) 0.46192(18) 0.19635(6) 0.0344(3) Uani d . 1 1 . .
    C C12 0.18236(8) 0.64551(18) 0.19151(7) 0.0368(3) Uani d . 1 1 . .
    H H12 0.2110 0.7110 0.1580 0.044 Uiso calc R 1 1 . .
    C C13 0.12938(9) 0.7325(2) 0.23568(8) 0.0447(3) Uani d . 1 1 . .
    H H13 0.1228 0.8560 0.2319 0.054 Uiso calc R 1 1 . .
    C C14 0.08630(10) 0.6384(2) 0.28520(8) 0.0530(4) Uani d . 1 1 . .
    H H14 0.0499 0.6971 0.3145 0.064 Uiso calc R 1 1 . .
    C C15 0.09745(11) 0.4569(3) 0.29111(9) 0.0595(5) Uani d . 1 1 . .
    H H15 0.0691 0.3926 0.3252 0.071 Uiso calc R 1 1 . .
    C C16 0.15022(10) 0.3687(2) 0.24720(8) 0.0505(4) Uani d . 1 1 . .
    H H16 0.1568 0.2453 0.2517 0.061 Uiso calc R 1 1 . .
    C C17 0.31896(9) 0.24874(19) 0.19065(8) 0.0430(3) Uani d . 1 1 . .
    C C18 0.44438(13) 0.0867(3) 0.17834(12) 0.0857(7) Uani d . 1 1 . .
    H H18A 0.4743 0.1552 0.2185 0.129 Uiso calc R 1 1 . .
    H H18B 0.4820 0.0603 0.1412 0.129 Uiso calc R 1 1 . .
    H H18C 0.4246 -0.0231 0.1982 0.129 Uiso calc R 1 1 . .
    C C19 0.37168(9) 0.55771(19) 0.11799(7) 0.0387(3) Uani d . 1 1 . .
    C C20 0.50781(11) 0.6419(3) 0.08805(11) 0.0783(6) Uani d . 1 1 . .
    H H20A 0.5019 0.7671 0.0983 0.117 Uiso calc R 1 1 . .
    H H20B 0.5429 0.6268 0.0480 0.117 Uiso calc R 1 1 . .
    H H20C 0.5338 0.5825 0.1325 0.117 Uiso calc R 1 1 . .
    C C21 0.27693(8) 0.6601(2) -0.02840(7) 0.0398(3) Uani d . 1 1 . .
    C C22 0.28407(11) 0.8357(2) -0.00451(10) 0.0593(4) Uani d . 1 1 . .
    H H22 0.2708 0.8659 0.0433 0.071 Uiso calc R 1 1 . .
    C C23 0.31073(13) 0.9673(3) -0.05105(14) 0.0824(6) Uani d . 1 1 . .
    H H23 0.3156 1.0851 -0.0344 0.099 Uiso calc R 1 1 . .
    C C24 0.33002(12) 0.9242(4) -0.12164(13) 0.0846(7) Uani d . 1 1 . .
    H H24 0.3474 1.0127 -0.1531 0.102 Uiso calc R 1 1 . .
    C C25 0.32355(11) 0.7507(4) -0.14553(9) 0.0723(6) Uani d . 1 1 . .
    H H25 0.3375 0.7214 -0.1932 0.087 Uiso calc R 1 1 . .
    C C26 0.29671(9) 0.6184(3) -0.10003(8) 0.0531(4) Uani d . 1 1 . .
    H H26 0.2918 0.5010 -0.1173 0.064 Uiso calc R 1 1 . .
    O O1 0.18036(7) 0.07330(14) 0.12689(6) 0.0561(3) Uani d . 1 1 . .
    O O2 0.32467(8) 0.21704(16) 0.25637(6) 0.0629(3) Uani d . 1 1 . .
    O O3 0.37245(7) 0.18860(15) 0.14387(6) 0.0548(3) Uani d . 1 1 . .
    O O4 0.38995(7) 0.60087(17) 0.18244(5) 0.0600(3) Uani d . 1 1 . .
    O O5 0.42502(6) 0.56566(15) 0.06595(5) 0.0508(3) Uani d . 1 1 . .
loop_
    _atom_site_aniso_label
    _atom_site_aniso_U_11
    _atom_site_aniso_U_22
    _atom_site_aniso_U_33
    _atom_site_aniso_U_12
    _atom_site_aniso_U_13
    _atom_site_aniso_U_23
    C1 0.0517(8) 0.0388(8) 0.0475(8) -0.0064(7) 0.0016(6) -0.0088(6)
    C2 0.0441(8) 0.0553(10) 0.0514(8) -0.0034(7) -0.0068(7) -0.0165(7)
    C3 0.0473(8) 0.0566(10) 0.0394(7) 0.0071(7) -0.0084(6) -0.0076(7)
    C4 0.0447(8) 0.0500(9) 0.0340(7) 0.0043(7) -0.0011(6) 0.0003(6)
    C5 0.0384(7) 0.0373(8) 0.0300(6) 0.0046(6) 0.0016(5) -0.0049(5)
    C6 0.0422(7) 0.0334(7) 0.0338(6) 0.0010(6) 0.0006(5) -0.0076(5)
    C7 0.0466(8) 0.0326(8) 0.0359(7) 0.0017(6) 0.0044(6) -0.0022(6)
    C8 0.0398(7) 0.0326(7) 0.0281(6) 0.0019(5) -0.0006(5) 0.0004(5)
    C9 0.0361(6) 0.0361(7) 0.0288(6) 0.0026(5) 0.0041(5) -0.0029(5)
    C10 0.0362(6) 0.0370(7) 0.0285(6) 0.0045(6) 0.0052(5) -0.0026(5)
    C11 0.0385(7) 0.0366(8) 0.0275(6) -0.0022(6) 0.0013(5) -0.0001(5)
    C12 0.0380(7) 0.0380(8) 0.0342(6) -0.0032(6) 0.0041(5) 0.0007(5)
    C13 0.0464(8) 0.0421(9) 0.0454(8) 0.0010(6) 0.0047(6) -0.0078(6)
    C14 0.0490(9) 0.0658(12) 0.0463(8) -0.0050(8) 0.0146(7) -0.0155(8)
    C15 0.0701(11) 0.0657(12) 0.0475(9) -0.0119(9) 0.0272(8) 0.0014(8)
    C16 0.0668(10) 0.0416(9) 0.0452(8) -0.0066(7) 0.0155(7) 0.0035(7)
    C17 0.0506(8) 0.0381(8) 0.0383(7) 0.0050(6) -0.0036(6) 0.0008(6)
    C18 0.0694(13) 0.0904(16) 0.0951(15) 0.0431(11) 0.0000(11) 0.0129(12)
    C19 0.0384(7) 0.0431(8) 0.0344(7) 0.0035(6) 0.0030(5) -0.0026(6)
    C20 0.0424(9) 0.1093(17) 0.0855(13) -0.0188(10) 0.0176(9) -0.0311(12)
    C21 0.0363(7) 0.0489(9) 0.0343(7) 0.0033(6) 0.0039(5) 0.0079(6)
    C22 0.0679(11) 0.0505(11) 0.0622(10) 0.0009(8) 0.0191(8) 0.0096(8)
    C23 0.0831(14) 0.0603(13) 0.1064(17) -0.0032(10) 0.0224(12) 0.0306(12)
    C24 0.0596(12) 0.1074(19) 0.0883(15) -0.0008(12) 0.0150(10) 0.0621(14)
    C25 0.0470(9) 0.128(2) 0.0429(9) 0.0034(11) 0.0090(7) 0.0312(11)
    C26 0.0438(8) 0.0809(12) 0.0347(7) 0.0026(8) 0.0045(6) 0.0059(7)
    O1 0.0767(8) 0.0338(6) 0.0554(6) -0.0059(5) -0.0029(5) 0.0052(5)
    O2 0.0806(8) 0.0670(8) 0.0383(6) 0.0193(6) -0.0058(5) 0.0116(5)
    O3 0.0531(6) 0.0581(7) 0.0521(6) 0.0213(5) 0.0011(5) -0.0005(5)
    O4 0.0472(6) 0.0932(9) 0.0387(5) -0.0121(6) 0.0013(4) -0.0186(6)
    O5 0.0362(5) 0.0741(8) 0.0430(5) -0.0041(5) 0.0081(4) -0.0076(5)
_geom_special_details
;
 All esds (except the esd in the dihedral angle between two l.s. planes)
 are estimated using the full covariance matrix.  The cell esds are taken
 into account individually in the estimation of esds in distances, angles
 and torsion angles; correlations between esds in cell parameters are only
 used when they are defined by crystal symmetry.  An approximate (isotropic)
 treatment of cell esds is used for estimating esds involving l.s. planes.
;
loop_
    _geom_bond_atom_site_label_1
    _geom_bond_atom_site_label_2
    _geom_bond_site_symmetry_2
    _geom_bond_distance
    _geom_bond_publ_flag
    C1 C2 . 1.379(2) ?
    C1 C6 . 1.3873(19) ?
    C1 H1 . 0.9300 ?
    C2 C3 . 1.370(2) ?
    C2 H2 . 0.9300 ?
    C3 C4 . 1.381(2) ?
    C3 H3 . 0.9300 ?
    C4 C5 . 1.3942(17) ?
    C4 H4 . 0.9300 ?
    C5 C6 . 1.3940(19) ?
    C5 C10 . 1.4796(18) ?
    C6 C7 . 1.4777(18) ?
    C7 O1 . 1.2090(17) ?
    C7 C8 . 1.5397(18) ?
    C8 C9 . 1.5212(18) ?
    C8 C17 . 1.5392(17) ?
    C8 C11 . 1.5408(18) ?
    C9 C10 . 1.3457(16) ?
    C9 C19 . 1.4897(18) ?
    C10 C21 . 1.4852(18) ?
    C11 C12 . 1.3844(19) ?
    C11 C16 . 1.3866(19) ?
    C12 C13 . 1.3774(19) ?
    C12 H12 . 0.9300 ?
    C13 C14 . 1.371(2) ?
    C13 H13 . 0.9300 ?
    C14 C15 . 1.369(2) ?
    C14 H14 . 0.9300 ?
    C15 C16 . 1.376(2) ?
    C15 H15 . 0.9300 ?
    C16 H16 . 0.9300 ?
    C17 O2 . 1.1905(16) ?
    C17 O3 . 1.3328(18) ?
    C18 O3 . 1.4456(19) ?
    C18 H18A . 0.9600 ?
    C18 H18B . 0.9600 ?
    C18 H18C . 0.9600 ?
    C19 O4 . 1.1985(15) ?
    C19 O5 . 1.3256(17) ?
    C20 O5 . 1.4399(19) ?
    C20 H20A . 0.9600 ?
    C20 H20B . 0.9600 ?
    C20 H20C . 0.9600 ?
    C21 C22 . 1.380(2) ?
    C21 C26 . 1.3867(19) ?
    C22 C23 . 1.384(2) ?
    C22 H22 . 0.9300 ?
    C23 C24 . 1.369(3) ?
    C23 H23 . 0.9300 ?
    C24 C25 . 1.365(3) ?
    C24 H24 . 0.9300 ?
    C25 C26 . 1.377(3) ?
    C25 H25 . 0.9300 ?
    C26 H26 . 0.9300 ?
loop_
    _geom_angle_atom_site_label_1
    _geom_angle_atom_site_label_2
    _geom_angle_atom_site_label_3
    _geom_angle_site_symmetry_1
    _geom_angle_site_symmetry_3
    _geom_angle
    _geom_angle_publ_flag
    C2 C1 C6 . . 120.04(15) ?
    C2 C1 H1 . . 120.0 ?
    C6 C1 H1 . . 120.0 ?
    C3 C2 C1 . . 119.74(14) ?
    C3 C2 H2 . . 120.1 ?
    C1 C2 H2 . . 120.1 ?
    C2 C3 C4 . . 120.68(13) ?
    C2 C3 H3 . . 119.7 ?
    C4 C3 H3 . . 119.7 ?
    C3 C4 C5 . . 120.74(14) ?
    C3 C4 H4 . . 119.6 ?
    C5 C4 H4 . . 119.6 ?
    C6 C5 C4 . . 117.90(12) ?
    C6 C5 C10 . . 120.27(11) ?
    C4 C5 C10 . . 121.82(12) ?
    C1 C6 C5 . . 120.89(12) ?
    C1 C6 C7 . . 119.35(13) ?
    C5 C6 C7 . . 119.76(12) ?
    O1 C7 C6 . . 122.90(12) ?
    O1 C7 C8 . . 121.30(11) ?
    C6 C7 C8 . . 115.69(11) ?
    C9 C8 C17 . . 110.48(11) ?
    C9 C8 C7 . . 110.63(10) ?
    C17 C8 C7 . . 106.22(10) ?
    C9 C8 C11 . . 112.92(10) ?
    C17 C8 C11 . . 111.96(10) ?
    C7 C8 C11 . . 104.24(10) ?
    C10 C9 C19 . . 123.16(12) ?
    C10 C9 C8 . . 122.34(11) ?
    C19 C9 C8 . . 114.40(10) ?
    C9 C10 C5 . . 119.96(12) ?
    C9 C10 C21 . . 122.49(12) ?
    C5 C10 C21 . . 117.40(10) ?
    C12 C11 C16 . . 117.97(13) ?
    C12 C11 C8 . . 122.16(11) ?
    C16 C11 C8 . . 119.81(12) ?
    C13 C12 C11 . . 120.92(13) ?
    C13 C12 H12 . . 119.5 ?
    C11 C12 H12 . . 119.5 ?
    C14 C13 C12 . . 120.45(14) ?
    C14 C13 H13 . . 119.8 ?
    C12 C13 H13 . . 119.8 ?
    C15 C14 C13 . . 119.25(14) ?
    C15 C14 H14 . . 120.4 ?
    C13 C14 H14 . . 120.4 ?
    C14 C15 C16 . . 120.74(15) ?
    C14 C15 H15 . . 119.6 ?
    C16 C15 H15 . . 119.6 ?
    C15 C16 C11 . . 120.65(15) ?
    C15 C16 H16 . . 119.7 ?
    C11 C16 H16 . . 119.7 ?
    O2 C17 O3 . . 124.69(13) ?
    O2 C17 C8 . . 126.72(14) ?
    O3 C17 C8 . . 108.57(11) ?
    O3 C18 H18A . . 109.5 ?
    O3 C18 H18B . . 109.5 ?
    H18A C18 H18B . . 109.5 ?
    O3 C18 H18C . . 109.5 ?
    H18A C18 H18C . . 109.5 ?
    H18B C18 H18C . . 109.5 ?
    O4 C19 O5 . . 123.97(13) ?
    O4 C19 C9 . . 122.85(13) ?
    O5 C19 C9 . . 113.11(11) ?
    O5 C20 H20A . . 109.5 ?
    O5 C20 H20B . . 109.5 ?
    H20A C20 H20B . . 109.5 ?
    O5 C20 H20C . . 109.5 ?
    H20A C20 H20C . . 109.5 ?
    H20B C20 H20C . . 109.5 ?
    C22 C21 C26 . . 118.68(14) ?
    C22 C21 C10 . . 119.79(12) ?
    C26 C21 C10 . . 121.49(14) ?
    C21 C22 C23 . . 120.60(17) ?
    C21 C22 H22 . . 119.7 ?
    C23 C22 H22 . . 119.7 ?
    C24 C23 C22 . . 120.1(2) ?
    C24 C23 H23 . . 119.9 ?
    C22 C23 H23 . . 119.9 ?
    C25 C24 C23 . . 119.64(18) ?
    C25 C24 H24 . . 120.2 ?
    C23 C24 H24 . . 120.2 ?
    C24 C25 C26 . . 120.94(18) ?
    C24 C25 H25 . . 119.5 ?
    C26 C25 H25 . . 119.5 ?
    C25 C26 C21 . . 120.02(18) ?
    C25 C26 H26 . . 120.0 ?
    C21 C26 H26 . . 120.0 ?
    C17 O3 C18 . . 115.77(13) ?
    C19 O5 C20 . . 117.16(12) ?
loop_
    _geom_torsion_atom_site_label_1
    _geom_torsion_atom_site_label_2
    _geom_torsion_atom_site_label_3
    _geom_torsion_atom_site_label_4
    _geom_torsion_site_symmetry_1
    _geom_torsion_site_symmetry_2
    _geom_torsion_site_symmetry_3
    _geom_torsion_site_symmetry_4
    _geom_torsion
    _geom_torsion_publ_flag
    C6 C1 C2 C3 . . . . 1.0(2) ?
    C1 C2 C3 C4 . . . . -0.1(2) ?
    C2 C3 C4 C5 . . . . -0.8(2) ?
    C3 C4 C5 C6 . . . . 1.0(2) ?
    C3 C4 C5 C10 . . . . -179.82(13) ?
    C2 C1 C6 C5 . . . . -0.8(2) ?
    C2 C1 C6 C7 . . . . 179.38(13) ?
    C4 C5 C6 C1 . . . . -0.2(2) ?
    C10 C5 C6 C1 . . . . -179.37(12) ?
    C4 C5 C6 C7 . . . . 179.65(12) ?
    C10 C5 C6 C7 . . . . 0.44(18) ?
    C1 C6 C7 O1 . . . . 21.7(2) ?
    C5 C6 C7 O1 . . . . -158.09(14) ?
    C1 C6 C7 C8 . . . . -154.54(12) ?
    C5 C6 C7 C8 . . . . 25.65(18) ?
    O1 C7 C8 C9 . . . . 145.22(13) ?
    C6 C7 C8 C9 . . . . -38.46(15) ?
    O1 C7 C8 C17 . . . . 25.29(17) ?
    C6 C7 C8 C17 . . . . -158.39(11) ?
    O1 C7 C8 C11 . . . . -93.12(15) ?
    C6 C7 C8 C11 . . . . 83.21(13) ?
    C17 C8 C9 C10 . . . . 146.53(12) ?
    C7 C8 C9 C10 . . . . 29.18(17) ?
    C11 C8 C9 C10 . . . . -87.22(15) ?
    C17 C8 C9 C19 . . . . -37.04(15) ?
    C7 C8 C9 C19 . . . . -154.38(11) ?
    C11 C8 C9 C19 . . . . 89.22(13) ?
    C19 C9 C10 C5 . . . . 179.15(12) ?
    C8 C9 C10 C5 . . . . -4.73(19) ?
    C19 C9 C10 C21 . . . . -5.3(2) ?
    C8 C9 C10 C21 . . . . 170.82(12) ?
    C6 C5 C10 C9 . . . . -11.87(19) ?
    C4 C5 C10 C9 . . . . 168.95(13) ?
    C6 C5 C10 C21 . . . . 172.36(12) ?
    C4 C5 C10 C21 . . . . -6.82(18) ?
    C9 C8 C11 C12 . . . . -0.86(16) ?
    C17 C8 C11 C12 . . . . 124.60(13) ?
    C7 C8 C11 C12 . . . . -121.00(12) ?
    C9 C8 C11 C16 . . . . 176.27(12) ?
    C17 C8 C11 C16 . . . . -58.27(16) ?
    C7 C8 C11 C16 . . . . 56.13(14) ?
    C16 C11 C12 C13 . . . . -0.28(18) ?
    C8 C11 C12 C13 . . . . 176.90(12) ?
    C11 C12 C13 C14 . . . . -0.3(2) ?
    C12 C13 C14 C15 . . . . 1.0(2) ?
    C13 C14 C15 C16 . . . . -1.0(2) ?
    C14 C15 C16 C11 . . . . 0.4(2) ?
    C12 C11 C16 C15 . . . . 0.2(2) ?
    C8 C11 C16 C15 . . . . -177.00(13) ?
    C9 C8 C17 O2 . . . . 138.57(16) ?
    C7 C8 C17 O2 . . . . -101.40(17) ?
    C11 C8 C17 O2 . . . . 11.8(2) ?
    C9 C8 C17 O3 . . . . -42.97(14) ?
    C7 C8 C17 O3 . . . . 77.06(14) ?
    C11 C8 C17 O3 . . . . -169.76(11) ?
    C10 C9 C19 O4 . . . . 140.82(15) ?
    C8 C9 C19 O4 . . . . -35.58(19) ?
    C10 C9 C19 O5 . . . . -42.04(18) ?
    C8 C9 C19 O5 . . . . 141.56(12) ?
    C9 C10 C21 C22 . . . . -62.17(19) ?
    C5 C10 C21 C22 . . . . 113.49(15) ?
    C9 C10 C21 C26 . . . . 120.02(15) ?
    C5 C10 C21 C26 . . . . -64.33(17) ?
    C26 C21 C22 C23 . . . . -0.2(2) ?
    C10 C21 C22 C23 . . . . -178.11(15) ?
    C21 C22 C23 C24 . . . . 0.3(3) ?
    C22 C23 C24 C25 . . . . -0.6(3) ?
    C23 C24 C25 C26 . . . . 0.9(3) ?
    C24 C25 C26 C21 . . . . -0.9(2) ?
    C22 C21 C26 C25 . . . . 0.6(2) ?
    C10 C21 C26 C25 . . . . 178.39(13) ?
    O2 C17 O3 C18 . . . . -3.7(2) ?
    C8 C17 O3 C18 . . . . 177.83(14) ?
    O4 C19 O5 C20 . . . . -4.2(2) ?
    C9 C19 O5 C20 . . . . 178.73(14) ?
loop_
    _geom_hbond_atom_site_label_D
    _geom_hbond_atom_site_label_H
    _geom_hbond_atom_site_label_A
    _geom_hbond_site_symmetry_A
    _geom_hbond_distance_DH
    _geom_hbond_distance_HA
    _geom_hbond_distance_DA
    _geom_hbond_angle_DHA
    C24 H24 O2 4_575 0.93 2.59 3.449(3) 155
    C20 H20B O5 3_665 0.96 2.59 3.430(2) 146
    C3 H3 Cg3 3_565 0.93 2.77 3.6338(16) 154
_iucr_refine_instructions_details
;
TITL JAGADEESANMN1 in P2(1)/c
CELL  0.71073  15.8021   7.4706  17.8599   90.000   96.581   90.000
ZERR     4.00   0.0008   0.0004   0.0009    0.000    0.002    0.000
LATT   1
SYMM  - X, 1/2 + Y, 1/2 - Z
SFAC  C    H    O
UNIT  104  80   20
MERG   2
EQIV  $1 x, 3/2-y, -1/2+z
HTAB  C24 O2_$1
FMAP   2
PLAN   20
ACTA
BOND   $H
CONF
ACTA
BOND   $H
L.S.  15
WGHT    0.047800    0.403600
EXTI    0.003343
FVAR       0.48923
MOLE    1
C1    1    0.056616    0.211125    0.012635    11.00000    0.05170    0.03883 =
         0.04752   -0.00877    0.00157   -0.00644
AFIX  43
H1    2    0.038827    0.113461    0.039082    11.00000   -1.20000
AFIX   0
C2    1    0.005958    0.274965   -0.049634    11.00000    0.04412    0.05533 =
         0.05138   -0.01653   -0.00683   -0.00341
AFIX  43
H2    2   -0.046387    0.221667   -0.064826    11.00000   -1.20000
AFIX   0
C3    1    0.033041    0.417247   -0.089046    11.00000    0.04727    0.05657 =
         0.03939   -0.00759   -0.00844    0.00706
AFIX  43
H3    2   -0.001129    0.460035   -0.131100    11.00000   -1.20000
AFIX   0
C4    1    0.110581    0.497783   -0.066952    11.00000    0.04473    0.04996 =
         0.03402    0.00027   -0.00113    0.00427
AFIX  43
H4    2    0.128390    0.593216   -0.094693    11.00000   -1.20000
AFIX   0
C5    1    0.162442    0.437615   -0.003536    11.00000    0.03838    0.03728 =
         0.03004   -0.00488    0.00157    0.00460
C6    1    0.134109    0.292492    0.035863    11.00000    0.04223    0.03340 =
         0.03385   -0.00757    0.00057    0.00100
C7    1    0.187227    0.223553    0.103170    11.00000    0.04665    0.03260 =
         0.03585   -0.00218    0.00440    0.00172
C8    1    0.248872    0.359469    0.144977    11.00000    0.03979    0.03261 =
         0.02809    0.00041   -0.00065    0.00186
C9    1    0.287219    0.480584    0.089268    11.00000    0.03605    0.03608 =
         0.02880   -0.00293    0.00415    0.00258
C10   1    0.245648    0.521828    0.021459    11.00000    0.03615    0.03699 =
         0.02854   -0.00255    0.00521    0.00451
C11   1    0.193599    0.461922    0.196347    11.00000    0.03855    0.03664 =
         0.02746   -0.00011    0.00133   -0.00222
C12   1    0.182362    0.645510    0.191507    11.00000    0.03800    0.03804 =
         0.03421    0.00069    0.00409   -0.00322
AFIX  43
H12   2    0.210984    0.710996    0.157964    11.00000   -1.20000
AFIX   0
C13   1    0.129384    0.732541    0.235676    11.00000    0.04640    0.04211 =
         0.04535   -0.00780    0.00473    0.00105
AFIX  43
H13   2    0.122805    0.856031    0.231870    11.00000   -1.20000
AFIX   0
C14   1    0.086296    0.638391    0.285199    11.00000    0.04897    0.06578 =
         0.04630   -0.01553    0.01462   -0.00500
AFIX  43
H14   2    0.049896    0.697065    0.314455    11.00000   -1.20000
AFIX   0
C15   1    0.097453    0.456944    0.291110    11.00000    0.07010    0.06574 =
         0.04748    0.00137    0.02716   -0.01187
AFIX  43
H15   2    0.069060    0.392621    0.325174    11.00000   -1.20000
AFIX   0
C16   1    0.150217    0.368696    0.247201    11.00000    0.06682    0.04164 =
         0.04518    0.00346    0.01546   -0.00656
AFIX  43
H16   2    0.156836    0.245324    0.251687    11.00000   -1.20000
AFIX   0
C17   1    0.318959    0.248737    0.190651    11.00000    0.05064    0.03807 =
         0.03829    0.00077   -0.00363    0.00497
C18   1    0.444375    0.086691    0.178337    11.00000    0.06941    0.09042 =
         0.09508    0.01294    0.00002    0.04314
AFIX 137
H18A  2    0.474327    0.155200    0.218455    11.00000   -1.50000
H18B  2    0.481999    0.060257    0.141245    11.00000   -1.50000
H18C  2    0.424560   -0.023060    0.198200    11.00000   -1.50000
AFIX   0
C19   1    0.371677    0.557711    0.117987    11.00000    0.03836    0.04308 =
         0.03442   -0.00260    0.00302    0.00347
C20   1    0.507810    0.641889    0.088046    11.00000    0.04245    0.10932 =
         0.08548   -0.03115    0.01756   -0.01884
AFIX 137
H20A  2    0.501950    0.767127    0.098335    11.00000   -1.50000
H20B  2    0.542868    0.626832    0.048011    11.00000   -1.50000
H20C  2    0.533812    0.582529    0.132520    11.00000   -1.50000
AFIX   0
C21   1    0.276933    0.660130   -0.028400    11.00000    0.03631    0.04886 =
         0.03425    0.00789    0.00394    0.00331
C22   1    0.284065    0.835712   -0.004507    11.00000    0.06793    0.05049 =
         0.06215    0.00958    0.01913    0.00087
AFIX  43
H22   2    0.270829    0.865903    0.043311    11.00000   -1.20000
AFIX   0
C23   1    0.310733    0.967256   -0.051054    11.00000    0.08310    0.06026 =
         0.10645    0.03061    0.02240   -0.00317
AFIX  43
H23   2    0.315559    1.085122   -0.034354    11.00000   -1.20000
AFIX   0
C24   1    0.330021    0.924197   -0.121636    11.00000    0.05960    0.10738 =
         0.08832    0.06212    0.01495   -0.00077
AFIX  43
H24   2    0.347444    1.012691   -0.153137    11.00000   -1.20000
AFIX   0
C25   1    0.323547    0.750691   -0.145535    11.00000    0.04698    0.12788 =
         0.04289    0.03120    0.00904    0.00342
AFIX  43
H25   2    0.337461    0.721393   -0.193233    11.00000   -1.20000
AFIX   0
C26   1    0.296706    0.618400   -0.100030    11.00000    0.04382    0.08086 =
         0.03472    0.00588    0.00449    0.00255
AFIX  43
H26   2    0.291838    0.501028   -0.117340    11.00000   -1.20000
AFIX   0
O1    3    0.180364    0.073302    0.126889    11.00000    0.07668    0.03384 =
         0.05543    0.00515   -0.00294   -0.00592
O2    3    0.324668    0.217042    0.256366    11.00000    0.08056    0.06699 =
         0.03830    0.01162   -0.00579    0.01931
O3    3    0.372455    0.188600    0.143871    11.00000    0.05314    0.05812 =
         0.05212   -0.00053    0.00107    0.02127
O4    3    0.389952    0.600872    0.182441    11.00000    0.04717    0.09317 =
         0.03870   -0.01860    0.00133   -0.01205
O5    3    0.425018    0.565663    0.065953    11.00000    0.03620    0.07410 =
         0.04303   -0.00762    0.00805   -0.00415
HKLF 4
REM  JAGADEESANMN1 in P2(1)/c
REM R1 =  0.0385 for   3375 Fo > 4sig(Fo)  and  0.0588 for all   4614 data
REM    283 parameters refined using      0 restraints
END
;
data_global
_journal_date_recd_electronic     2018-01-01
_journal_date_accepted     2018-02-09
_journal_name_full     'Acta Crystallographica, Section E'
_journal_year     2018
_journal_volume     74
_journal_issue      3
_journal_page_first     349
_journal_page_last     351
_journal_paper_category     GO
_journal_paper_doi     10.1107/S2056989018002360
_journal_coeditor_code     IS5487
_publ_contact_author_name     'G. JAGADEESAN'
_publ_contact_author_address
;
   Department of Physics
   JEPPIAAR ENGINEERING COLLEGE
   JEPPIAAR NAGAR, OMR
   Chennai - 600 119
   India.
;
_publ_contact_author_email     'g.jagan85@gmail.com'
_publ_contact_author_fax     ?
_publ_contact_author_phone     '044 091 24502818'
_publ_section_title
;
Crystal structure of
dimethyl 1-oxo-2,4-diphenyl-1,2-dihydronaphthalene-2,3-dicarboxylate
;
_publ_section_title_footnote     .
loop_
    _publ_author_name
    _publ_author_address
    'Gajendran Jagadeesan'
;   Department of Physics
   Jeppiaar Engineering College
   Jeppiaar Nagar, OMR
   Chennai 600 119
   India
;
    'Immanuel Monica Chandramalar'
;   Department of Physics
   Jeppiaar Engineering College
   Jeppiaar Nagar, OMR
   Chennai 600 119
   India
;
    'Jayachandran Karunakaran'
;  Department of Organic Chemistry
   University of Madras
   Guindy Campus
   Chennai  600 025
   India
;
    'Solaiappan Gopinath'
;  Department of Physics
   RKM Vivekananda College (Autonomous)
   Chennai 600 004
   India
;
    'Arasambattu K. Mohanakrishnan'
;  Department of Organic Chemistry
   University of Madras
   Guindy Campus
   Chennai 600 025
   India
;
_publ_section_synopsis
;
In the title compound, a naphthalene derivative, the cyclohexa-1,3-diene ring
of the 1,2-dihydronaphthalene ring system adopts a half-chair conformation.
The mean plane of the 1,2-dihydronapthalene ring system make dihedral angles
of 86.23(6) and 64.80(7)\% with two phenyl rings. In the crystal, the
molecules are linked by C---H...O, interactions and further stabilized by
C---H...\p and \p--\p interactions.
;
