# Supplementary material for: Crystal structure of dimethyl 1-oxo-2,4-di­phenyl-1,2-dihydronaphthalene-2,3-di­carboxyl­ate
Source: Acta Crystallogr E Crystallogr Commun. 2018 Feb 13;74(Pt 3):349–51. doi: 10.1107/S2056989018002360 (PMC5947801; doi:10.1107/S2056989018002360)
Supplement: Supplementary file 2 [file e-74-00349-Isup2.hkl]

# 
# h,k,l, Fc-squared, Fo-squared, sigma(Fo-squared) and status flag 
# 
data_I
_shelx_title ' JAGADEESANMN1 in P2(1)/c' 
_shelx_refln_list_code          4 
_shelx_F_calc_maximum      211.48 
_exptl_crystal_F_000       864.00 
_reflns_d_resolution_high  0.7805 
 
loop_ 
 _symmetry_equiv_pos_as_xyz 
 'x, y, z' 
 '-x, y+1/2, -z+1/2' 
 '-x, -y, -z' 
 'x, -y-1/2, z-1/2' 
 
_cell_length_a    15.8021 
_cell_length_b     7.4706 
_cell_length_c    17.8599 
_cell_angle_alpha  90.000 
_cell_angle_beta   96.581 
_cell_angle_gamma  90.000 
 
_shelx_F_squared_multiplier     1.000 
 
loop_ 
 _refln_index_h 
 _refln_index_k 
 _refln_index_l 
 _refln_F_squared_calc 
 _refln_F_squared_meas 
 _refln_F_squared_sigma 
 _refln_observed_status 
   2   0   0    15476.97    15851.81    354.38 o 
   3   0   0     1883.85     1781.89     50.85 o 
   4   0   0     3639.37     3678.23    100.72 o 
   5   0   0     2087.52     2021.88     55.29 o 
   6   0   0     4041.52     4055.73    109.27 o 
   7   0   0     1793.29     1897.29     52.20 o 
   8   0   0      635.81      608.94     18.57 o 
   9   0   0      532.70      568.05     17.85 o 
  10   0   0      580.25      563.34     17.67 o 
  11   0   0       44.59       49.15      2.80 o 
  12   0   0       14.29       13.24      4.16 o 
  13   0   0       29.38       26.37      2.58 o 
  14   0   0      111.22      107.77      6.43 o 
  15   0   0       42.87       36.06      4.22 o 
  16   0   0      476.10      480.62     12.63 o 
  17   0   0       14.58       31.92      4.20 o 
  18   0   0        0.22        1.42      3.43 o 
  19   0   0       14.98       14.79      4.64 o 
  20   0   0       14.75       20.64      5.22 o 
   1   1   0      481.95      477.21      3.68 o 
   2   1   0     2288.02     2289.55     19.83 o 
   3   1   0      730.36      687.24      7.61 o 
   4   1   0     1018.93      957.85     13.70 o 
   5   1   0      322.87      336.10      6.49 o 
   6   1   0     1209.51     1127.81     65.43 o 
   7   1   0     2349.99     2406.08     26.78 o 
   8   1   0      123.88      120.43      2.43 o 
   9   1   0      841.03      889.04     16.22 o 
  10   1   0        6.70        4.98      1.30 o 
  11   1   0       96.10       87.34      2.89 o 
  12   1   0       44.57       47.79      2.42 o 
  13   1   0       41.02       43.96      3.07 o 
  14   1   0       12.38        9.86      1.83 o 
  15   1   0       70.44       63.44      3.24 o 
  16   1   0        0.02       -0.87      1.65 o 
  17   1   0       49.14       43.18      3.18 o 
  18   1   0       12.12       16.39      2.62 o 
  19   1   0        9.07        7.87      3.33 o 
   0   2   0        8.35        5.27      0.82 o 
   1   2   0      597.48      554.14      4.70 o 
   2   2   0       44.79       63.51      1.13 o 
   3   2   0     1721.82     1688.67     14.01 o 
   4   2   0        4.25        3.00      0.52 o 
   5   2   0      592.57      627.86      6.73 o 
   6   2   0     2805.46     2905.02     35.57 o 
   7   2   0      101.69      126.81      3.06 o 
   8   2   0       90.36      111.69      3.63 o 
   9   2   0       13.36        6.23      0.91 o 
  10   2   0       65.12       55.60      1.90 o 
  11   2   0      307.34      330.44      5.15 o 
  12   2   0        4.29        3.40      1.20 o 
  13   2   0       67.39       68.04      2.27 o 
  14   2   0       20.84       26.68      2.42 o 
  15   2   0      474.41      457.70      9.67 o 
  16   2   0       98.35      105.40      7.40 o 
  17   2   0       11.45        7.54      2.14 o 
  18   2   0        6.45        6.14      2.22 o 
  19   2   0        0.38        1.13      2.25 o 
   1   3   0      906.18      865.55      8.78 o 
   2   3   0     8604.13     8786.83     72.94 o 
   3   3   0      267.18      277.95      3.88 o 
   4   3   0     1480.93     1471.37     13.26 o 
   5   3   0      198.14      187.45      3.00 o 
   6   3   0      212.25      221.35      3.35 o 
   7   3   0      371.23      376.49      4.56 o 
   8   3   0        0.00        0.21      0.66 o 
   9   3   0      345.29      340.91      4.30 o 
  10   3   0       28.94       23.34      1.26 o 
  11   3   0       12.42       12.34      1.22 o 
  12   3   0      111.67      110.19      2.95 o 
  13   3   0        2.80        2.27      1.22 o 
  14   3   0        0.29       -0.79      1.40 o 
  15   3   0       29.08       34.65      2.40 o 
  16   3   0        8.66        4.48      1.81 o 
  17   3   0       66.93       61.15      3.58 o 
  18   3   0        0.01       -0.98      2.10 o 
  19   3   0       10.22        9.20      2.62 o 
   0   4   0      253.25      226.55     18.86 o 
   1   4   0      343.50      338.56      5.16 o 
   2   4   0      156.31      121.81      2.72 o 
   3   4   0      510.15      441.84      6.67 o 
   4   4   0      155.73      155.55      3.42 o 
   5   4   0      149.55      138.34      3.28 o 
   6   4   0      247.18      246.08      5.05 o 
   7   4   0        0.42       -0.34      0.89 o 
   8   4   0       40.26       41.63      1.85 o 
   9   4   0      846.43      864.41     10.65 o 
  10   4   0       61.99       65.49      2.44 o 
  11   4   0      144.56      144.91      3.56 o 
  12   4   0        7.38        3.75      1.63 o 
  13   4   0        8.14       12.48      1.94 o 
  14   4   0       12.87       14.09      2.19 o 
  15   4   0       53.21       58.06      4.67 o 
  16   4   0       86.92       97.10      4.67 o 
  17   4   0       17.29       15.85      5.04 o 
  18   4   0        1.11       -0.99      2.30 o 
   1   5   0      702.88      773.07     16.28 o 
   2   5   0      980.72     1061.97     20.29 o 
   3   5   0      121.33      114.71      4.26 o 
   4   5   0        7.99        9.44      1.84 o 
   5   5   0        5.39        3.31      1.51 o 
   6   5   0        1.12       -1.46      1.53 o 
   7   5   0      798.90      812.81     12.74 o 
   8   5   0      102.61      104.34      4.92 o 
   9   5   0      894.83      933.64     13.99 o 
  10   5   0      325.82      367.10      7.22 o 
  11   5   0      138.82      145.34      6.59 o 
  12   5   0      255.04      265.60      7.87 o 
  13   5   0       11.42       10.49      2.67 o 
  14   5   0        4.12        2.10      2.33 o 
  15   5   0        1.94        2.00      3.33 o 
  16   5   0        3.50        3.91      3.58 o 
  17   5   0       62.29       65.52      6.08 o 
   0   6   0      131.61      145.79      6.71 o 
   1   6   0        0.43        0.11      1.67 o 
   2   6   0      224.50      221.72      6.32 o 
   3   6   0        1.78        0.56      1.64 o 
   4   6   0      237.98      229.71      5.72 o 
   5   6   0      387.74      399.07      7.91 o 
   6   6   0      387.10      384.65      9.27 o 
   7   6   0        9.17       11.88      2.66 o 
   8   6   0      191.07      191.06     11.45 o 
   9   6   0       68.32       73.74      5.12 o 
  10   6   0        7.07        6.57      3.11 o 
  11   6   0       96.87      102.02      7.04 o 
  12   6   0        9.62        9.75      4.02 o 
  13   6   0        3.33        0.92      3.73 o 
  14   6   0       26.88       24.00      4.90 o 
  15   6   0        7.81        8.56      4.26 o 
   1   7   0        2.40        1.71      2.80 o 
   2   7   0       51.83       59.86      6.40 o 
   3   7   0       72.97       79.44      6.88 o 
   4   7   0       14.60       19.11      4.79 o 
   5   7   0       54.18       43.35      5.63 o 
   6   7   0        9.34        7.40      4.21 o 
   7   7   0       40.52       34.70      5.44 o 
   8   7   0        2.84       -3.93      5.14 o 
   9   7   0       22.17       23.14      5.04 o 
  10   7   0       14.69       15.58      6.23 o 
  11   7   0       32.40       23.23      6.89 o 
  12   7   0        0.60        0.71      5.43 o 
  13   7   0       22.85       26.61      7.10 o 
   0   8   0        0.00       -5.47      5.47 o 
   1   8   0        7.11       11.19      4.89 o 
   2   8   0       22.40       21.41      5.75 o 
   3   8   0        1.23        4.67      4.74 o 
   4   8   0       40.26       56.02      6.81 o 
   5   8   0      122.52      133.92     14.73 o 
   6   8   0        3.85        8.15      4.55 o 
   7   8   0        7.49        5.44      4.72 o 
   8   8   0        9.64        8.52      5.09 o 
   9   8   0       40.37       48.43      8.82 o 
  10   8   0        4.93       11.74      6.98 o 
  11   8   0       12.79        8.48      6.85 o 
   1   9   0        7.46       10.91      8.96 o 
   2   9   0       32.38       27.91      6.36 o 
   3   9   0       17.89       20.98     10.84 o 
   4   9   0        2.36       -3.04      4.78 o 
   5   9   0        2.69       -4.40      4.40 o 
   6   9   0        3.76        3.95      5.02 o 
 -20   1   1       15.72       20.53      3.24 o 
 -19   1   1        7.77       11.08      3.50 o 
 -18   1   1        5.45        7.66      2.53 o 
 -17   1   1       43.93       41.01      3.24 o 
 -16   1   1       41.48       37.99      2.62 o 
 -15   1   1      139.28      132.34      4.12 o 
 -14   1   1       11.40        9.04      1.79 o 
 -13   1   1        0.71       -0.12      1.12 o 
 -12   1   1        6.84        5.33      1.25 o 
 -11   1   1       19.67       15.91      1.29 o 
 -10   1   1       49.95       50.49      1.81 o 
  -9   1   1      787.96      850.16     10.25 o 
  -8   1   1     1088.53     1150.83     15.31 o 
  -7   1   1        2.71        4.46      0.80 o 
  -6   1   1      159.06      156.08     10.28 o 
  -5   1   1       13.44       14.94      0.74 o 
  -4   1   1      642.16      652.61      7.21 o 
  -3   1   1      131.77      138.06      2.61 o 
  -2   1   1       30.85       23.03      1.02 o 
  -1   1   1     5196.31     4936.26     39.52 o 
   0   1   1    12182.27    11837.92     91.02 o 
   1   1   1     4965.24     4829.77     34.51 o 
   2   1   1      119.35      113.04      1.42 o 
   3   1   1     1361.58     1279.53     14.49 o 
   4   1   1      118.76      130.97      2.84 o 
   5   1   1     1104.49     1067.25     15.18 o 
   6   1   1     2632.38     2638.84     35.76 o 
   7   1   1     4130.88     4324.90     57.96 o 
   8   1   1     1281.05     1301.39     27.49 o 
   9   1   1        0.26        1.98      1.49 o 
  10   1   1       84.64       81.24      2.80 o 
  11   1   1        0.00        1.14      1.05 o 
  12   1   1        6.03        3.92      1.26 o 
  13   1   1      161.93      160.93      4.22 o 
  14   1   1        9.96        8.51      1.37 o 
  15   1   1      128.94      122.02      4.16 o 
  16   1   1       29.07       30.83      4.06 o 
  17   1   1        0.03        1.13      2.03 o 
  18   1   1        0.30       -2.14      2.14 o 
  19   1   1        7.08        6.19      2.01 o 
 -19   2   1       22.95       25.98      6.02 o 
 -18   2   1        1.91        1.63      2.22 o 
 -17   2   1       47.81       52.25      3.48 o 
 -16   2   1      102.47      106.97      4.67 o 
 -15   2   1        6.72       10.04      2.13 o 
 -14   2   1       73.32       73.07      3.10 o 
 -13   2   1      119.47      126.37      3.33 o 
 -12   2   1       63.61       62.71      2.11 o 
 -11   2   1       80.42       83.02      2.65 o 
 -10   2   1      654.68      648.73      7.90 o 
  -9   2   1      138.41      159.37      3.02 o 
  -8   2   1      381.52      382.99      5.06 o 
  -7   2   1      236.34      241.47      3.57 o 
  -6   2   1       23.22       17.66      0.95 o 
  -5   2   1     1389.66     1368.31     13.70 o 
  -4   2   1        2.67        4.13      0.56 o 
  -3   2   1      120.41      127.10      1.66 o 
  -2   2   1     6063.37     6125.90     46.73 o 
  -1   2   1     4922.33     4775.93     36.48 o 
   0   2   1     8574.12     8331.32     77.27 o 
   1   2   1      643.06      642.56      5.59 o 
   2   2   1       69.04       62.78      1.21 o 
   3   2   1     1690.10     1733.91     14.45 o 
   4   2   1     3401.07     3380.47     32.30 o 
   5   2   1     1283.95     1228.52     15.89 o 
   6   2   1     1462.47     1528.10     19.55 o 
   7   2   1     1392.36     1531.62     29.31 o 
   8   2   1       51.83       53.12      4.20 o 
   9   2   1      678.66      662.33     10.92 o 
  10   2   1        7.55        6.91      1.20 o 
  11   2   1      141.84      141.11      3.14 o 
  12   2   1       99.71      108.02      3.45 o 
  13   2   1      122.51      120.27      6.19 o 
  14   2   1       44.90       53.68      2.49 o 
  15   2   1       80.54       99.19      3.57 o 
  16   2   1        4.63        4.72      1.78 o 
  17   2   1        1.90        2.17      1.78 o 
  18   2   1       15.11       13.44      2.36 o 
  19   2   1        0.30       -1.99      1.99 o 
 -19   3   1        9.76       17.28      3.98 o 
 -18   3   1        3.25        3.84      2.44 o 
 -17   3   1       41.46       38.29      3.31 o 
 -16   3   1        5.77        4.28      2.13 o 
 -15   3   1       30.37       28.31      2.69 o 
 -14   3   1        1.38        0.23      2.93 o 
 -13   3   1       77.36       78.95      3.71 o 
 -12   3   1       16.80       17.40      1.63 o 
 -11   3   1      499.81      486.66      6.34 o 
 -10   3   1      102.30      102.80      2.45 o 
  -9   3   1      121.00      111.47      2.47 o 
  -8   3   1      127.08      141.10      2.72 o 
  -7   3   1       11.33       13.62      1.03 o 
  -6   3   1      452.85      439.84      5.51 o 
  -5   3   1       19.73       17.32      1.04 o 
  -4   3   1       75.83       92.64      2.09 o 
  -3   3   1        0.62       -0.28      0.53 o 
  -2   3   1     3080.66     3081.89     26.52 o 
  -1   3   1      444.29      420.27      5.01 o 
   0   3   1      536.18      560.35     10.14 o 
   1   3   1        4.28        2.52      0.70 o 
   2   3   1     2155.80     2210.36     19.21 o 
   3   3   1      231.80      260.58      3.27 o 
   4   3   1     1249.23     1317.69     11.40 o 
   5   3   1      151.54      158.71      2.72 o 
   6   3   1      609.10      642.83      7.31 o 
   7   3   1      507.47      550.57      6.46 o 
   8   3   1        7.29        6.91      0.76 o 
   9   3   1        0.34       -0.04      1.05 o 
  10   3   1       10.42        8.47      1.17 o 
  11   3   1       11.09       14.09      1.61 o 
  12   3   1       98.35       92.10      3.46 o 
  13   3   1       39.91       29.50      2.08 o 
  14   3   1       13.30       10.03      2.24 o 
  15   3   1       77.66       74.89      3.28 o 
  16   3   1        1.66        0.68      1.57 o 
  17   3   1       15.80       18.54      2.56 o 
  18   3   1        5.52        9.17      2.29 o 
 -18   4   1        0.52       -3.31      3.31 o 
 -17   4   1      102.47      111.09      5.38 o 
 -16   4   1        5.03        3.07      2.42 o 
 -15   4   1       10.92        8.09      2.42 o 
 -14   4   1        2.32        3.17      2.12 o 
 -13   4   1        3.07        0.40      2.18 o 
 -12   4   1        2.40        2.84      1.65 o 
 -11   4   1        8.19       10.18      1.72 o 
 -10   4   1      570.74      569.13      8.36 o 
  -9   4   1       12.50       14.32      1.48 o 
  -8   4   1        5.14        5.50      1.21 o 
  -7   4   1     1229.64     1213.79     14.02 o 
  -6   4   1       22.26       16.13      1.37 o 
  -5   4   1       66.37       53.64      2.46 o 
  -4   4   1      794.44      832.10     10.90 o 
  -3   4   1       87.96       63.09      2.21 o 
  -2   4   1      250.24      241.73      4.02 o 
  -1   4   1      238.10      222.51      4.09 o 
   0   4   1       24.56       30.06      1.55 o 
   1   4   1      223.16      227.61      3.74 o 
   2   4   1        9.70        7.42      1.04 o 
   3   4   1       64.52       84.53      2.56 o 
   4   4   1      330.41      351.07      5.67 o 
   5   4   1      454.18      484.51      5.67 o 
   6   4   1      391.67      418.21      5.99 o 
   7   4   1       70.35       74.31      2.29 o 
   8   4   1        0.42        2.69      1.04 o 
   9   4   1        0.24        0.45      0.97 o 
  10   4   1        1.00        2.26      1.05 o 
  11   4   1       92.59       88.19      2.47 o 
  12   4   1       25.38       19.61      2.00 o 
  13   4   1        0.01       -0.75      1.51 o 
  14   4   1        0.13        3.10      1.90 o 
  15   4   1        5.13        5.32      2.08 o 
  16   4   1        3.63        5.55      2.21 o 
  17   4   1       49.15       64.08      5.20 o 
  18   4   1        6.26        9.45      2.49 o 
 -17   5   1        3.23       -0.92      3.77 o 
 -16   5   1        3.13        1.90      3.74 o 
 -15   5   1       51.35       70.12     10.05 o 
 -14   5   1        0.19       -1.11      2.25 o 
 -13   5   1       41.15       43.86      3.69 o 
 -12   5   1       48.71       54.92      3.94 o 
 -11   5   1       14.32       11.09      2.36 o 
 -10   5   1        8.48        6.35      2.01 o 
  -9   5   1      261.77      253.65      6.67 o 
  -8   5   1      210.53      224.10      5.76 o 
  -7   5   1      425.15      406.43      9.20 o 
  -6   5   1       87.57       80.74      4.41 o 
  -5   5   1        4.44        1.64      1.61 o 
  -4   5   1        6.30        6.60      1.71 o 
  -3   5   1      549.15      575.05     11.33 o 
  -2   5   1       64.29       58.51      2.41 o 
  -1   5   1        3.00        0.96      1.01 o 
   0   5   1        4.97        3.05      1.09 o 
   1   5   1      431.92      405.90      6.28 o 
   2   5   1      825.99      842.87     12.30 o 
   3   5   1       15.05       10.74      1.58 o 
   4   5   1       95.89       96.74      3.12 o 
   5   5   1      548.47      547.93      8.56 o 
   6   5   1      156.80      151.77      4.44 o 
   7   5   1        1.72       -0.71      1.41 o 
   8   5   1       83.04       79.76      2.74 o 
   9   5   1      221.05      243.86      5.30 o 
  10   5   1        0.00       -0.02      1.65 o 
  11   5   1        4.57        5.40      2.03 o 
  12   5   1        1.95        0.01      2.00 o 
  13   5   1       16.41       15.89      2.78 o 
  14   5   1        9.56       15.78      2.79 o 
  15   5   1        0.36        2.96      2.44 o 
  16   5   1        4.76        1.57      2.95 o 
  17   5   1        8.02        1.63      4.64 o 
 -15   6   1       10.86       10.25      4.18 o 
 -14   6   1        4.11        4.21      5.12 o 
 -13   6   1        1.07       -1.63      3.52 o 
 -12   6   1        0.92       -0.60      3.59 o 
 -11   6   1        1.21        0.64      3.51 o 
 -10   6   1       23.08       19.05      3.80 o 
  -9   6   1        7.44        0.52      2.76 o 
  -8   6   1      178.68      175.66      7.26 o 
  -7   6   1      266.24      260.44      8.78 o 
  -6   6   1      108.27      104.51      5.69 o 
  -5   6   1      116.14      118.65      5.22 o 
  -4   6   1        2.26       -0.22      1.63 o 
  -3   6   1       15.60       13.49      3.24 o 
  -2   6   1       24.38       19.87      3.70 o 
  -1   6   1       23.85       21.31      2.03 o 
   0   6   1      185.17      190.60      4.89 o 
   1   6   1       22.61       24.62      3.56 o 
   2   6   1      143.20      148.08      4.73 o 
   3   6   1      200.45      198.78      5.40 o 
   4   6   1       69.71       68.71      3.35 o 
   5   6   1      208.25      203.70      5.49 o 
   6   6   1      462.72      459.48     10.22 o 
   7   6   1        0.02       -0.17      2.21 o 
   8   6   1        2.70        1.92      2.20 o 
   9   6   1        8.87        9.82      2.62 o 
  10   6   1      152.79      158.37      8.50 o 
  11   6   1      184.71      186.50      9.30 o 
  12   6   1        4.96        4.06      3.76 o 
  13   6   1       38.10       39.82      5.32 o 
  14   6   1        0.03       -0.10      3.60 o 
  15   6   1       47.84       60.75      6.27 o 
 -13   7   1        1.61        1.09      5.72 o 
 -12   7   1        7.07        6.94      6.35 o 
 -11   7   1        1.49       -5.22      5.22 o 
 -10   7   1       15.69       21.27      7.02 o 
  -9   7   1       85.88      108.81     16.53 o 
  -8   7   1        3.86       -2.39      3.87 o 
  -7   7   1        2.45       -0.79      4.51 o 
  -6   7   1        0.05       -3.40      3.40 o 
  -5   7   1        8.96        5.55      4.02 o 
  -4   7   1        8.93        3.95      3.93 o 
  -3   7   1      115.44      122.81      8.15 o 
  -2   7   1       28.99       25.51      4.92 o 
  -1   7   1      202.90      186.48      7.20 o 
   0   7   1       69.64       59.47      4.61 o 
   1   7   1      168.63      158.70      7.77 o 
   2   7   1      311.15      288.70      9.19 o 
   3   7   1       10.43       13.94      4.53 o 
   4   7   1      166.07      137.57     10.99 o 
   5   7   1       22.79       25.81      5.19 o 
   6   7   1      128.05      111.54     12.97 o 
   7   7   1      359.97      374.98     17.80 o 
   8   7   1       83.34       70.88      6.66 o 
   9   7   1        0.05        0.93      6.31 o 
  10   7   1       69.39       69.44      8.90 o 
  11   7   1       75.58       81.48      9.44 o 
  12   7   1        4.77       15.92      6.43 o 
  13   7   1      103.87      112.78     10.95 o 
 -11   8   1        2.12        6.43      7.02 o 
 -10   8   1       44.30       44.58      9.19 o 
  -9   8   1       88.29      108.55     11.70 o 
  -8   8   1        6.55        9.35      5.91 o 
  -7   8   1        9.04        4.28      4.35 o 
  -6   8   1        0.00       -4.19      4.20 o 
  -5   8   1        0.75        5.79      4.45 o 
  -4   8   1        0.03       -2.06      4.18 o 
  -3   8   1        0.03       -0.30      7.71 o 
  -2   8   1       12.86        8.80      4.61 o 
  -1   8   1        8.07        9.05      4.68 o 
   0   8   1      177.61      178.49     10.58 o 
   1   8   1       46.90       42.05      7.35 o 
   2   8   1       29.83       41.92      6.23 o 
   3   8   1        9.61       15.36      5.14 o 
   4   8   1        0.45       -3.19      3.88 o 
   5   8   1       13.39        7.74      7.25 o 
   6   8   1        6.58       -1.33      4.27 o 
   7   8   1       61.68       73.39      7.36 o 
   8   8   1        0.05       -0.06      4.23 o 
   9   8   1       76.86       74.54     10.15 o 
  10   8   1       12.45        4.01      6.64 o 
  -6   9   1       10.76       12.27      5.85 o 
  -5   9   1       29.88       31.85      6.59 o 
  -4   9   1        0.75        2.09      9.11 o 
  -3   9   1        8.97       -2.87      6.54 o 
  -2   9   1        1.08       -4.04      4.04 o 
  -1   9   1        1.37       -4.12      4.12 o 
   0   9   1        0.02        3.28      4.83 o 
   1   9   1        9.96       16.29     11.72 o 
   2   9   1        4.83       -0.29      4.49 o 
   3   9   1        3.37        8.37      6.91 o 
   4   9   1        0.17       -2.92      4.61 o 
   5   9   1       18.20       12.90      5.49 o 
   6   9   1        5.48        6.30      5.05 o 
 -20   0   2       14.89       12.97      6.27 o 
 -19   0   2        5.94        8.87      4.01 o 
 -18   0   2      102.36      107.20      6.44 o 
 -17   0   2      785.70      809.71     28.43 o 
 -16   0   2       30.27       37.73      5.01 o 
 -15   0   2      699.87      699.63     23.41 o 
 -14   0   2      434.58      421.09     15.72 o 
 -13   0   2      721.84      735.19     17.10 o 
 -12   0   2      114.28      107.24      4.82 o 
 -11   0   2       57.46       76.64     10.88 o 
 -10   0   2     2372.23     2454.91    103.09 o 
  -9   0   2      801.65      924.88     38.05 o 
  -8   0   2     2083.78     2090.84     42.83 o 
  -7   0   2      791.48      777.80     13.07 o 
  -6   0   2     2703.47     2571.79     40.11 o 
  -5   0   2      737.67      771.20     12.59 o 
  -4   0   2     2754.89     2704.52     41.51 o 
  -3   0   2     2319.28     2209.04     26.64 o 
  -2   0   2      550.34      555.59      7.25 o 
  -1   0   2    13689.94    13018.94    173.94 o 
   0   0   2      451.45      347.57      5.94 o 
   1   0   2     5703.10     5573.59     57.10 o 
   2   0   2      683.34      712.23     14.58 o 
   3   0   2      950.19      786.39     24.61 o 
   5   0   2        1.56       -0.54      0.84 o 
   6   0   2     9198.27     9483.45    280.89 o 
   7   0   2     6081.00     6316.80    120.53 o 
   8   0   2      119.91      118.29      3.50 o 
   9   0   2      699.75      725.20     15.14 o 
  10   0   2      821.81      805.36     23.92 o 
  11   0   2       19.97       20.43      3.13 o 
  12   0   2      286.85      286.04     11.24 o 
  13   0   2        8.94       14.79      3.47 o 
  14   0   2      283.30      261.37     10.74 o 
  15   0   2       60.22       59.82     11.24 o 
  16   0   2        4.49        5.97      2.17 o 
  17   0   2        3.04        2.31      2.16 o 
  18   0   2        7.14        4.32      2.49 o 
  19   0   2       33.86       33.26      5.56 o 
 -20   1   2        1.96        8.02      3.72 o 
 -19   1   2        0.42        6.02      3.43 o 
 -18   1   2      111.66      115.96      6.79 o 
 -17   1   2       55.65       49.05      3.67 o 
 -16   1   2       14.12       12.75      2.48 o 
 -15   1   2       53.85       56.26      2.94 o 
 -14   1   2       10.30        7.40      1.59 o 
 -13   1   2       35.02       34.76      1.87 o 
 -12   1   2        2.64        1.32      1.05 o 
 -11   1   2        1.94        1.98      0.80 o 
 -10   1   2       61.55       71.92      2.22 o 
  -9   1   2       77.56       85.18      2.07 o 
  -8   1   2      728.67      727.37      9.09 o 
  -7   1   2       45.40       42.38      1.45 o 
  -6   1   2      534.42      524.10      6.22 o 
  -5   1   2      525.46      469.54      4.88 o 
  -4   1   2       13.56       12.19      0.69 o 
  -3   1   2     2099.63     2087.71     17.87 o 
  -2   1   2    44721.89    46352.84    351.94 o 
  -1   1   2      418.13      398.21      3.55 o 
   0   1   2     6408.07     6332.07     44.56 o 
   1   1   2     2153.60     2151.81     15.54 o 
   2   1   2       11.57       19.10      0.85 o 
   3   1   2    10234.65    10138.49    109.33 o 
   4   1   2     2634.01     2524.06     34.22 o 
   5   1   2     1244.67     1314.91     16.46 o 
   6   1   2     2404.76     2381.67     29.02 o 
   7   1   2      187.80      142.42      3.88 o 
   8   1   2      604.00      564.21     10.44 o 
   9   1   2      324.30      336.11      8.74 o 
  10   1   2       94.75       91.07     12.66 o 
  11   1   2      132.61      121.47      3.56 o 
  12   1   2       70.82       66.02      2.89 o 
  13   1   2        6.73        3.86      1.92 o 
  14   1   2      161.67      150.75      6.83 o 
  15   1   2        0.08       -0.02      1.39 o 
  16   1   2       38.10       36.14      2.50 o 
  17   1   2       11.75        8.12      2.29 o 
  18   1   2        7.91        8.59      2.47 o 
  19   1   2        0.06        1.60      1.96 o 
 -19   2   2       19.72       23.04      4.42 o 
 -18   2   2        2.48       -0.39      2.36 o 
 -17   2   2        0.44       -0.81      2.15 o 
 -16   2   2        2.32        2.85      2.10 o 
 -15   2   2        2.80        4.26      2.04 o 
 -14   2   2      125.30      140.86      6.44 o 
 -13   2   2        0.77        0.95      1.23 o 
 -12   2   2      246.11      241.52      4.15 o 
 -11   2   2      762.36      786.81      9.58 o 
 -10   2   2      291.34      309.18      5.05 o 
  -9   2   2       54.45       53.30      1.75 o 
  -8   2   2       70.03       76.55      2.00 o 
  -7   2   2      238.15      275.42      4.08 o 
  -6   2   2      415.44      376.41      5.05 o 
  -5   2   2       93.30       84.14      2.02 o 
  -4   2   2     3495.03     3444.91     31.06 o 
  -3   2   2       24.24       19.72      0.79 o 
  -2   2   2     9265.48     9230.01     69.98 o 
  -1   2   2     2028.91     1965.81     17.16 o 
   0   2   2     2443.49     2419.82     19.02 o 
   1   2   2      845.99      889.37      7.20 o 
   2   2   2      464.58      462.33      3.90 o 
   3   2   2     1255.76     1221.16     10.99 o 
   4   2   2        2.75        5.36      0.79 o 
   5   2   2     2926.30     3018.58     31.39 o 
   6   2   2      292.56      276.82      5.63 o 
   7   2   2       37.52       37.37      2.43 o 
   8   2   2      429.47      413.99      9.18 o 
   9   2   2      827.53      825.33     15.05 o 
  10   2   2       22.64       21.53      1.96 o 
  11   2   2      115.44      122.47      6.07 o 
  12   2   2       31.49       25.48      3.58 o 
  13   2   2       68.61       54.51      2.72 o 
  14   2   2      191.75      190.53      5.38 o 
  15   2   2      329.30      318.21     15.42 o 
  16   2   2        0.47       -0.26      3.15 o 
  17   2   2        2.55        2.56      1.60 o 
  18   2   2        7.82        8.82      1.94 o 
  19   2   2        0.01       -0.92      1.92 o 
 -19   3   2       35.11       32.50      4.88 o 
 -18   3   2       26.62       20.64      4.30 o 
 -17   3   2      263.52      284.95      8.33 o 
 -16   3   2       12.57       15.74      2.65 o 
 -15   3   2       11.45       14.73      2.58 o 
 -14   3   2        6.08        3.95      2.00 o 
 -13   3   2      182.28      183.26      5.74 o 
 -12   3   2      115.58      112.84      3.80 o 
 -11   3   2       55.44       57.04      2.29 o 
 -10   3   2      115.40      126.20      4.09 o 
  -9   3   2      202.74      209.51      3.73 o 
  -8   3   2      112.11      108.37      2.43 o 
  -7   3   2        0.10        0.13      0.75 o 
  -6   3   2       61.09       64.07      1.75 o 
  -5   3   2        0.22       -0.57      0.62 o 
  -4   3   2      230.11      246.57      4.01 o 
  -3   3   2       75.90       74.99      1.56 o 
  -2   3   2        7.52       11.45      0.85 o 
  -1   3   2     1339.46     1307.27     15.68 o 
   0   3   2      462.84      420.98      4.98 o 
   1   3   2       90.91       67.02      1.73 o 
   2   3   2     3920.06     3886.53     37.06 o 
   3   3   2     1250.32     1213.39     11.15 o 
   4   3   2     2598.62     2835.32     27.45 o 
   5   3   2     1550.21     1616.31     17.38 o 
   6   3   2      809.87      805.39      9.38 o 
   7   3   2      669.97      677.68      8.08 o 
   8   3   2      199.72      203.96      4.04 o 
   9   3   2       12.58        9.56      1.49 o 
  10   3   2      176.68      182.82      4.29 o 
  11   3   2      172.34      167.82      3.76 o 
  12   3   2        4.48        4.63      1.23 o 
  13   3   2      272.73      239.37      5.25 o 
  14   3   2      205.10      199.80      6.08 o 
  15   3   2       15.46       23.28      3.36 o 
  16   3   2        6.24        3.38      2.10 o 
  17   3   2       10.07        6.78      2.44 o 
  18   3   2        2.33        0.69      1.80 o 
 -18   4   2        0.15       -2.93      4.05 o 
 -17   4   2       41.23       39.80      5.27 o 
 -16   4   2        4.72        1.01      2.47 o 
 -15   4   2       25.29       29.21      3.14 o 
 -14   4   2       35.58       32.44      3.16 o 
 -13   4   2        0.00       -0.66      1.63 o 
 -12   4   2        6.97        5.66      1.73 o 
 -11   4   2      250.16      237.29      5.26 o 
 -10   4   2       75.21       73.62      2.64 o 
  -9   4   2      137.80      135.79      3.24 o 
  -8   4   2      265.45      266.47      4.52 o 
  -7   4   2      119.73      120.86      3.74 o 
  -6   4   2      307.41      300.23      5.96 o 
  -5   4   2      417.01      396.11      7.15 o 
  -4   4   2       60.84       58.46      1.88 o 
  -3   4   2      730.73      794.99      9.06 o 
  -2   4   2      138.25      153.70      2.80 o 
  -1   4   2      726.03      834.46     12.01 o 
   0   4   2      319.04      350.95      6.93 o 
   1   4   2      365.73      371.83      5.19 o 
   2   4   2       80.98       96.04      3.09 o 
   3   4   2       62.93       71.81      2.80 o 
   4   4   2      183.94      216.32      3.51 o 
   5   4   2      134.77      147.44      2.95 o 
   6   4   2       27.85       26.57      1.68 o 
   7   4   2      178.73      179.23      3.52 o 
   8   4   2        4.70        2.47      1.05 o 
   9   4   2       19.11       18.29      1.37 o 
  10   4   2        1.92        0.14      1.06 o 
  11   4   2        2.82        1.28      1.02 o 
  12   4   2       34.31       32.89      1.85 o 
  13   4   2      279.14      270.56      5.21 o 
  14   4   2        0.33        2.92      1.65 o 
  15   4   2      106.98      107.98      5.92 o 
  16   4   2       23.15       24.32      3.92 o 
  17   4   2        6.83        6.31      3.70 o 
 -17   5   2       43.21       60.71      6.66 o 
 -16   5   2        8.50        6.15      4.76 o 
 -15   5   2        1.20        3.19      3.72 o 
 -14   5   2       21.08       28.13      4.76 o 
 -13   5   2       32.57       27.37      3.38 o 
 -12   5   2       26.57       28.45      4.53 o 
 -11   5   2       31.66       27.05      2.91 o 
 -10   5   2      393.43      392.72      7.38 o 
  -9   5   2      500.20      513.22     13.07 o 
  -8   5   2     2565.14     2602.75     38.14 o 
  -7   5   2        0.49        3.12      1.95 o 
  -6   5   2     1551.38     1585.46     28.52 o 
  -5   5   2        6.63        6.90      1.76 o 
  -4   5   2        0.13       -0.35      1.05 o 
  -3   5   2      125.42      131.60      3.56 o 
  -2   5   2      875.26      863.41     21.46 o 
  -1   5   2        0.04       -1.01      1.01 o 
   0   5   2       14.12        8.20      1.47 o 
   1   5   2        0.04       -0.98      0.98 o 
   2   5   2       39.85       37.53      2.15 o 
   3   5   2      663.02      659.14     12.63 o 
   4   5   2        0.92        0.11      1.22 o 
   5   5   2        7.81        9.38      1.29 o 
   6   5   2      251.12      247.45      5.09 o 
   7   5   2       31.57       30.09      2.53 o 
   8   5   2        6.12        3.41      1.61 o 
   9   5   2      222.47      223.47      5.26 o 
  10   5   2       35.04       32.76      2.11 o 
  11   5   2        0.49        0.11      1.53 o 
  12   5   2        2.12       -0.37      1.89 o 
  13   5   2      230.97      255.22      7.45 o 
  14   5   2       28.29       28.42      3.09 o 
  15   5   2      152.40      158.62      5.92 o 
  16   5   2        8.87        4.75      2.53 o 
 -15   6   2       36.40       36.68      5.70 o 
 -14   6   2        1.55       -2.68      3.70 o 
 -13   6   2        3.33        0.82      3.79 o 
 -12   6   2       62.85       58.38      6.79 o 
 -11   6   2       23.59       29.86      4.96 o 
 -10   6   2       20.23       25.34      3.86 o 
  -9   6   2      183.10      189.92      7.64 o 
  -8   6   2       42.04       43.06      4.23 o 
  -7   6   2       41.76       37.04      4.16 o 
  -6   6   2       15.12       14.31      3.38 o 
  -5   6   2      234.66      257.04      8.63 o 
  -4   6   2      255.49      273.19      8.17 o 
  -3   6   2        0.16       -1.75      1.75 o 
  -2   6   2      357.08      369.61      9.53 o 
  -1   6   2      200.46      192.23      5.09 o 
   0   6   2      126.86      129.31      4.00 o 
   1   6   2       26.85       23.98      2.42 o 
   2   6   2       94.01       86.10      3.34 o 
   3   6   2      314.27      321.84      6.74 o 
   4   6   2      136.90      146.08      4.31 o 
   5   6   2      627.34      603.73     10.78 o 
   6   6   2       91.99      101.71      5.00 o 
   7   6   2       29.86       28.11      2.70 o 
   8   6   2       27.62       24.91      2.56 o 
   9   6   2       36.28       35.97      2.86 o 
  10   6   2        1.35       -2.18      2.48 o 
  11   6   2        8.13        5.50      3.57 o 
  12   6   2       21.54       31.05      4.86 o 
  13   6   2        4.33        2.15      3.54 o 
  14   6   2        2.82        5.55      3.79 o 
  15   6   2        0.21       -3.45      3.45 o 
 -13   7   2        1.24       -2.26      5.43 o 
 -12   7   2        0.19        3.55      5.89 o 
 -11   7   2       37.02       39.78      8.06 o 
 -10   7   2        1.17        1.04      5.56 o 
  -9   7   2       26.49       23.22      5.16 o 
  -8   7   2       12.61       13.60      4.64 o 
  -7   7   2       27.46       22.59      5.12 o 
  -6   7   2        2.93       -1.45      8.59 o 
  -5   7   2       88.87       82.53      7.13 o 
  -4   7   2        4.55        1.17      4.58 o 
  -3   7   2        0.19       -2.90      6.52 o 
  -2   7   2        0.01        3.63      3.94 o 
  -1   7   2       73.58       65.25      8.17 o 
   0   7   2        2.90       -2.62      2.62 o 
   1   7   2       63.99       53.13      6.01 o 
   2   7   2        0.49        7.09      3.94 o 
   3   7   2       35.80       37.52      5.39 o 
   4   7   2        0.17        2.53      6.12 o 
   5   7   2        4.44        8.44      4.22 o 
   6   7   2        5.15        5.16      5.95 o 
   7   7   2       46.20       48.37      5.98 o 
   8   7   2        9.33        0.59      3.78 o 
   9   7   2       18.63        8.27      5.56 o 
  10   7   2        9.42       13.70      6.02 o 
  11   7   2       13.92        6.64      5.64 o 
  12   7   2       83.66       84.74      9.40 o 
  13   7   2        4.57        9.40      5.68 o 
 -11   8   2        0.37        3.22      6.73 o 
 -10   8   2       71.96       77.80     10.86 o 
  -9   8   2       19.93       20.64      7.81 o 
  -8   8   2       12.25       13.52      5.20 o 
  -7   8   2        7.77       10.02      5.93 o 
  -6   8   2       85.21       96.59      8.25 o 
  -5   8   2       45.01       43.10      6.53 o 
  -4   8   2      140.86      147.19      9.63 o 
  -3   8   2       13.68       16.11      5.08 o 
  -2   8   2        6.00        2.78      4.20 o 
  -1   8   2       26.63       22.37      5.66 o 
   0   8   2      101.23       89.39      7.95 o 
   1   8   2        1.89        4.80      4.50 o 
   2   8   2        1.95        1.07      4.09 o 
   3   8   2      166.85      158.83     10.10 o 
   4   8   2        3.06        3.83      4.34 o 
   5   8   2       15.19       23.28      7.83 o 
   6   8   2        2.71        7.87      4.49 o 
   7   8   2       40.96       29.35      7.12 o 
   8   8   2        1.42       -4.89      4.89 o 
   9   8   2       10.51        8.73      6.69 o 
  10   8   2        4.27        7.56      6.35 o 
  -6   9   2       11.83       11.40      5.45 o 
  -5   9   2       14.69        6.79      5.39 o 
  -4   9   2       51.20       55.04      8.25 o 
  -3   9   2       17.26       11.11      5.10 o 
  -2   9   2        0.24        6.77      4.90 o 
  -1   9   2       27.37       22.17      5.92 o 
   0   9   2        3.63        3.32      5.06 o 
   1   9   2       62.00       66.29     14.52 o 
   2   9   2       29.41       35.15      6.85 o 
   3   9   2       71.30       68.85      8.00 o 
   4   9   2       18.38       13.09      5.61 o 
   5   9   2       13.77       15.13      5.74 o 
   6   9   2        7.49        0.84      4.74 o 
 -20   1   3        0.02       -0.96      2.76 o 
 -19   1   3       36.77       38.48      5.80 o 
 -18   1   3        5.01        1.01      3.17 o 
 -17   1   3       18.31       14.29      3.40 o 
 -16   1   3       38.80       40.61      3.40 o 
 -15   1   3       39.19       34.60      2.64 o 
 -14   1   3       13.15       13.33      1.89 o 
 -13   1   3      133.08      127.18      3.42 o 
 -12   1   3      137.00      138.61      3.25 o 
 -11   1   3      245.37      272.71      4.49 o 
 -10   1   3        0.06       -0.06      0.93 o 
  -9   1   3      353.88      356.22      5.43 o 
  -8   1   3        2.93       -0.21      0.69 o 
  -7   1   3        6.54        7.03      0.68 o 
  -6   1   3      573.85      579.95      6.07 o 
  -5   1   3       37.25       37.89      1.00 o 
  -4   1   3       78.00       75.37      1.40 o 
  -3   1   3     6612.82     6674.96     53.17 o 
  -2   1   3    11459.23    11537.19     81.26 o 
  -1   1   3       18.71       25.44      1.01 o 
   0   1   3     1121.33     1109.55      8.03 o 
   1   1   3     1178.83     1210.22      8.67 o 
   2   1   3    20528.64    20164.98    154.99 o 
   3   1   3      223.99      184.23      3.32 o 
   4   1   3      776.98      868.10     11.37 o 
   5   1   3      816.07      815.58     10.61 o 
   6   1   3       72.53       76.23      1.80 o 
   7   1   3      340.12      445.64      8.51 o 
   8   1   3       26.03       28.82      1.90 o 
   9   1   3      459.47      491.53      9.54 o 
  10   1   3     1378.10     1399.53     24.11 o 
  11   1   3      766.73      809.92     23.63 o 
  12   1   3      626.68      643.58     11.91 o 
  13   1   3       62.55       56.17      3.91 o 
  14   1   3        0.43        2.26      1.85 o 
  15   1   3       93.39       75.62      7.21 o 
  16   1   3       21.37       29.68      3.37 o 
  17   1   3       20.68       21.19      3.18 o 
  18   1   3       16.72       13.47      2.11 o 
  19   1   3        0.61        0.54      1.91 o 
 -19   2   3       79.78       80.71      6.37 o 
 -18   2   3        5.16        4.95      3.40 o 
 -17   2   3       37.81       43.16      3.62 o 
 -16   2   3        0.55       -1.06      2.11 o 
 -15   2   3      170.03      176.79      5.96 o 
 -14   2   3      191.08      191.24      6.06 o 
 -13   2   3      269.55      262.49      5.51 o 
 -12   2   3      105.11      109.09      3.44 o 
 -11   2   3      151.68      152.41      3.59 o 
 -10   2   3      802.57      788.54     10.60 o 
  -9   2   3        6.99        7.21      1.05 o 
  -8   2   3      349.06      353.35      5.12 o 
  -7   2   3        0.39       -0.04      0.69 o 
  -6   2   3     1699.91     1754.37     16.53 o 
  -5   2   3      118.21      133.87      2.43 o 
  -4   2   3     2983.99     3071.62     25.13 o 
  -3   2   3      110.06      101.36      1.66 o 
  -2   2   3      825.49      838.56      9.43 o 
  -1   2   3     1638.53     1662.49     14.06 o 
   0   2   3     2223.17     2071.79     15.27 o 
   1   2   3     2108.46     2013.17     14.81 o 
   2   2   3     3322.14     3246.67     25.32 o 
   3   2   3     3069.03     3065.28     25.04 o 
   4   2   3     1198.83     1256.72     13.72 o 
   5   2   3     7904.33     8231.23     83.50 o 
   6   2   3      327.73      369.13      8.68 o 
   7   2   3      395.49      486.97      8.71 o 
   8   2   3      169.86      160.95      3.78 o 
   9   2   3        0.09       -1.14      1.14 o 
  10   2   3      214.80      200.54      5.41 o 
  11   2   3      461.07      472.16     36.20 o 
  12   2   3       35.15       35.68      5.10 o 
  13   2   3       14.16       15.92      4.39 o 
  14   2   3      109.22      122.38      6.32 o 
  15   2   3        0.67        4.05      4.18 o 
  16   2   3       18.73       12.58      4.80 o 
  17   2   3        4.35       -2.13      4.14 o 
  18   2   3        8.08        5.41      2.58 o 
  19   2   3        3.82        2.14      1.74 o 
 -19   3   3        0.55        1.79      3.69 o 
 -18   3   3        7.10        4.71      3.75 o 
 -17   3   3       93.12       98.32     11.18 o 
 -16   3   3        0.57        0.61      2.23 o 
 -15   3   3        9.08        9.45      2.40 o 
 -14   3   3       27.81       29.45      2.94 o 
 -13   3   3       79.68       80.62      4.19 o 
 -12   3   3      183.14      168.90      8.02 o 
 -11   3   3       44.37       40.08      2.10 o 
 -10   3   3      644.76      639.02      9.12 o 
  -9   3   3       23.97       22.88      1.76 o 
  -8   3   3      267.02      281.58      4.46 o 
  -7   3   3      122.93      133.26      2.59 o 
  -6   3   3      350.14      407.40      6.29 o 
  -5   3   3       41.87       41.27      1.67 o 
  -4   3   3      555.13      610.18      7.17 o 
  -3   3   3      418.08      467.09      6.55 o 
  -2   3   3     1581.36     1691.46     17.11 o 
  -1   3   3     1969.20     1965.38     19.70 o 
   0   3   3      223.25      277.07      3.57 o 
   1   3   3      390.42      463.37      4.90 o 
   2   3   3       13.68       11.69      1.06 o 
   3   3   3      119.29      104.61      1.84 o 
   4   3   3      226.75      212.66      3.16 o 
   5   3   3       50.96       52.18      1.66 o 
   6   3   3      355.74      371.57      5.02 o 
   7   3   3       17.55       23.75      1.69 o 
   8   3   3      573.00      624.87     10.65 o 
   9   3   3        3.86        3.15      1.39 o 
  10   3   3       91.04       93.45      3.09 o 
  11   3   3       64.73       63.18      3.05 o 
  12   3   3      194.97      171.24      6.27 o 
  13   3   3       43.05       30.80      4.11 o 
  14   3   3      263.86      250.75     10.11 o 
  15   3   3      177.23      180.16      8.47 o 
  16   3   3       34.34       30.81      2.80 o 
  17   3   3        6.16       10.06      2.30 o 
  18   3   3        0.04       -1.45      2.42 o 
 -18   4   3       65.36       84.34      6.87 o 
 -17   4   3      133.91      154.61      9.42 o 
 -16   4   3        0.10        2.43      3.37 o 
 -15   4   3        4.10        0.97      3.41 o 
 -14   4   3        0.21       -0.36      2.87 o 
 -13   4   3        7.24        4.85      3.55 o 
 -12   4   3        0.61       -1.38      1.38 o 
 -11   4   3      196.22      193.42      7.02 o 
 -10   4   3      147.43      156.04      3.80 o 
  -9   4   3       24.05       28.00      1.65 o 
  -8   4   3       51.34       54.27      2.48 o 
  -7   4   3       66.10       72.69      4.67 o 
  -6   4   3        0.14        4.03      1.30 o 
  -5   4   3       14.51       19.30      1.68 o 
  -4   4   3      156.40      182.61      4.12 o 
  -3   4   3      156.49      135.14      2.65 o 
  -2   4   3       16.62        7.60      1.07 o 
  -1   4   3       22.91       36.31      1.80 o 
   0   4   3     2548.24     2710.09     26.76 o 
   1   4   3        5.79       13.50      1.25 o 
   2   4   3      432.17      466.85      7.09 o 
   3   4   3      155.25      173.84      3.26 o 
   4   4   3      227.91      239.50      3.87 o 
   5   4   3       94.68      103.91      2.51 o 
   6   4   3        4.95        6.53      1.53 o 
   7   4   3        1.75        1.03      1.02 o 
   8   4   3      326.42      330.98      5.13 o 
   9   4   3      164.92      175.71      3.46 o 
  10   4   3       18.77       23.01      1.47 o 
  11   4   3        7.48        4.88      1.18 o 
  12   4   3       28.98       37.05      1.95 o 
  13   4   3       91.23       81.11      2.63 o 
  14   4   3      117.83      121.85      3.81 o 
  15   4   3        4.29        4.67      2.43 o 
  16   4   3       10.40        9.84      2.99 o 
  17   4   3       23.38       17.68      2.24 o 
 -17   5   3        4.97        4.23      4.24 o 
 -16   5   3       16.44       18.53      4.58 o 
 -15   5   3       20.24       20.06      4.65 o 
 -14   5   3        1.75        4.77      3.74 o 
 -13   5   3       10.55       12.10      6.16 o 
 -12   5   3      140.89      161.09      6.60 o 
 -11   5   3        2.39        1.22      2.14 o 
 -10   5   3       18.44       16.88      3.35 o 
  -9   5   3        0.00        2.48      3.38 o 
  -8   5   3     1455.23     1433.71     22.99 o 
  -7   5   3      128.85      115.66      4.68 o 
  -6   5   3      294.33      277.98      6.39 o 
  -5   5   3       47.99       53.72      2.71 o 
  -4   5   3       28.03       26.82      2.12 o 
  -3   5   3       37.99       39.45      1.91 o 
  -2   5   3       43.01       39.24      1.86 o 
  -1   5   3       31.65       37.60      1.91 o 
   0   5   3       44.29       40.24      2.91 o 
   1   5   3      356.72      359.21      6.46 o 
   2   5   3        1.27        0.13      1.24 o 
   3   5   3      422.84      457.46      7.50 o 
   4   5   3      371.66      367.34      6.78 o 
   5   5   3       77.97       75.48      2.35 o 
   6   5   3        6.86        3.49      1.36 o 
   7   5   3      161.06      154.26      3.99 o 
   8   5   3      280.37      264.29      5.31 o 
   9   5   3        7.57        4.48      1.49 o 
  10   5   3        7.61        5.20      1.60 o 
  11   5   3        3.42        1.34      1.52 o 
  12   5   3       25.67       30.70      2.29 o 
  13   5   3        8.57        6.85      1.96 o 
  14   5   3       30.57       32.36      3.26 o 
  15   5   3       19.30       20.51      2.85 o 
  16   5   3       10.72        8.05      4.46 o 
 -15   6   3        0.24        2.58      4.07 o 
 -14   6   3        0.40        2.84      4.51 o 
 -13   6   3        0.38       -3.26      3.26 o 
 -12   6   3       14.77       21.75      5.24 o 
 -11   6   3      190.22      190.68     17.40 o 
 -10   6   3       79.84       70.49      5.26 o 
  -9   6   3       35.03       29.64      4.13 o 
  -8   6   3       58.15       68.47      5.07 o 
  -7   6   3      351.58      328.44     10.09 o 
  -6   6   3      165.63      168.90      9.07 o 
  -5   6   3        6.73       12.89      3.11 o 
  -4   6   3       23.92       22.16      2.03 o 
  -3   6   3       98.37       85.19      3.36 o 
  -2   6   3        0.38       -0.80      1.90 o 
  -1   6   3       70.35       68.57      2.89 o 
   0   6   3      282.04      277.46      8.88 o 
   1   6   3       53.04       58.38      3.19 o 
   2   6   3       25.54       24.98      2.48 o 
   3   6   3        0.15       -1.82      1.82 o 
   4   6   3       19.45       15.72      2.06 o 
   5   6   3      673.44      694.78     13.13 o 
   6   6   3        0.47       -1.52      1.52 o 
   7   6   3        1.67       -0.87      1.84 o 
   8   6   3       71.87       69.59      3.48 o 
   9   6   3       50.35       42.95      2.71 o 
  10   6   3       48.21       55.03      3.46 o 
  11   6   3      187.41      197.70      6.91 o 
  12   6   3        9.53       10.34      4.00 o 
  13   6   3        5.33        5.23      4.70 o 
  14   6   3      105.95      117.22     12.01 o 
  15   6   3       33.57       41.14      5.43 o 
 -13   7   3        0.72       -1.71      5.81 o 
 -12   7   3        4.04        2.67      5.93 o 
 -11   7   3        0.05       -2.30      4.93 o 
 -10   7   3       16.29       24.53      7.19 o 
  -9   7   3        9.59       -0.09      4.07 o 
  -8   7   3       46.51       39.34      7.50 o 
  -7   7   3       40.38       38.30      5.63 o 
  -6   7   3        3.08       -5.08      5.08 o 
  -5   7   3        1.05        7.43      7.44 o 
  -4   7   3        3.21        5.13      3.88 o 
  -3   7   3       14.49       15.13      4.53 o 
  -2   7   3      258.68      245.62     11.15 o 
  -1   7   3        8.70       14.62      6.02 o 
   0   7   3      189.59      210.72      8.30 o 
   1   7   3        0.25       -0.29      2.68 o 
   2   7   3       15.27       21.94      3.70 o 
   3   7   3      417.93      407.14     11.69 o 
   4   7   3       33.15       40.47      4.38 o 
   5   7   3      228.75      213.66      8.20 o 
   6   7   3      367.91      392.51     11.41 o 
   7   7   3      169.19      174.64      7.56 o 
   8   7   3        3.10        2.38      2.88 o 
   9   7   3        0.31        2.17      4.76 o 
  10   7   3        4.43        4.05      5.35 o 
  11   7   3       46.41       50.64      7.86 o 
  12   7   3       42.68       44.00      7.56 o 
  13   7   3        1.52       -1.59      5.26 o 
 -11   8   3       43.08       42.37      9.53 o 
 -10   8   3        9.54       11.45      7.56 o 
  -9   8   3        2.61       -0.40      4.65 o 
  -8   8   3        6.43       12.40      5.09 o 
  -7   8   3       21.44       20.79      5.53 o 
  -6   8   3        3.03        1.46      4.37 o 
  -5   8   3       62.15       71.54     10.38 o 
  -4   8   3        0.00       -2.42      6.08 o 
  -3   8   3        8.34        4.76      4.12 o 
  -2   8   3        9.23       20.76      7.96 o 
  -1   8   3      106.54      107.02      9.49 o 
   0   8   3        1.25        1.95      4.20 o 
   1   8   3       16.18       14.25      4.79 o 
   2   8   3        5.68        5.61      5.16 o 
   3   8   3       49.78       45.93      6.74 o 
   4   8   3      256.23      243.96     16.38 o 
   5   8   3       24.30       23.17      5.62 o 
   6   8   3        1.05        3.34      4.38 o 
   7   8   3       38.01       25.23      5.64 o 
   8   8   3       24.70       30.42      7.56 o 
   9   8   3       78.98       83.86     10.20 o 
  10   8   3        3.80       -5.01      5.01 o 
  -6   9   3        0.11        4.86     13.54 o 
  -5   9   3        7.51       -2.69      4.40 o 
  -4   9   3        8.49        8.27      9.34 o 
  -3   9   3       20.74       21.20      6.11 o 
  -2   9   3        6.27        6.06      4.78 o 
  -1   9   3        2.48        3.04      4.56 o 
   0   9   3        0.05       -0.01      4.84 o 
   1   9   3        0.29        9.02      5.22 o 
   2   9   3        0.05       -2.04      4.66 o 
   3   9   3       14.20        7.52      5.13 o 
   4   9   3        0.05       -3.91      3.91 o 
   5   9   3        0.03        3.28      5.12 o 
   6   9   3        0.90        2.13      7.21 o 
 -20   0   4        2.68        3.47      5.81 o 
 -19   0   4        5.69        4.28      3.43 o 
 -18   0   4        0.77       -3.00      3.00 o 
 -17   0   4        5.25       -0.71      4.93 o 
 -16   0   4      243.01      270.67     14.75 o 
 -15   0   4      831.78      869.73     24.73 o 
 -14   0   4       77.87       74.79      4.82 o 
 -13   0   4        0.10        1.63      1.93 o 
 -12   0   4       95.50       94.81      4.33 o 
 -11   0   4     2733.72     2797.76     38.90 o 
 -10   0   4       69.68       68.23      2.66 o 
  -9   0   4        9.27       10.78      1.45 o 
  -8   0   4       85.52       80.47      3.29 o 
  -7   0   4      559.48      557.21     25.13 o 
  -6   0   4     1601.35     1537.83     19.40 o 
  -5   0   4     1223.39     1205.41     15.49 o 
  -4   0   4       28.65       29.51      1.23 o 
  -3   0   4      458.53      432.38      5.86 o 
  -2   0   4     1437.35     1333.34     13.22 o 
  -1   0   4     1610.47     1501.64     14.75 o 
   0   0   4       15.73       11.24      0.92 o 
   1   0   4    29509.78    29463.21    294.63 o 
   2   0   4     1549.46     1506.55     16.90 o 
   3   0   4     3045.92     3164.67     38.51 o 
   4   0   4     1060.23     1128.27     18.08 o 
   5   0   4     6119.47     5784.08    110.00 o 
   6   0   4      139.12      128.84      3.60 o 
   7   0   4     4122.56     4137.48     78.92 o 
   8   0   4      123.90      112.31      3.54 o 
   9   0   4      289.64      290.71      7.05 o 
  10   0   4      763.46      784.78     16.47 o 
  11   0   4      307.54      309.14      9.39 o 
  12   0   4      156.96      160.66      4.24 o 
  13   0   4      208.45      194.37     17.74 o 
  14   0   4      145.15      145.46      7.35 o 
  15   0   4        5.84       12.16      3.22 o 
  16   0   4       14.92        8.73      3.34 o 
  17   0   4        0.58       -0.76      2.10 o 
  18   0   4       26.38       20.66      3.76 o 
  19   0   4       18.53       26.49      5.06 o 
 -20   1   4       42.20       49.27      4.72 o 
 -19   1   4       66.41       63.81      4.86 o 
 -18   1   4       31.82       31.29      3.87 o 
 -17   1   4      145.63      147.57      6.45 o 
 -16   1   4       45.88       37.33      3.46 o 
 -15   1   4       57.56       52.66      3.65 o 
 -14   1   4       17.21       17.43      2.61 o 
 -13   1   4       68.10       69.93      2.97 o 
 -12   1   4       21.71       20.97      1.51 o 
 -11   1   4      361.62      395.87      7.40 o 
 -10   1   4      767.56      790.44     10.49 o 
  -9   1   4      229.73      226.21      3.42 o 
  -8   1   4       42.08       36.86      1.34 o 
  -7   1   4      852.22      851.43      8.66 o 
  -6   1   4        0.31        0.03      0.55 o 
  -5   1   4     1400.96     1463.31     12.50 o 
  -4   1   4     6351.49     6318.87     50.63 o 
  -3   1   4     4233.79     4167.29     32.23 o 
  -2   1   4     1290.34     1288.60      9.12 o 
  -1   1   4     1342.35     1212.87      8.58 o 
   0   1   4      802.74      674.15      4.90 o 
   1   1   4      565.76      499.41      4.14 o 
   2   1   4     5286.43     5111.71     37.84 o 
   3   1   4      328.94      290.79      3.57 o 
   4   1   4       39.88       28.24      1.09 o 
   5   1   4      954.75      979.62     11.67 o 
   6   1   4      402.11      394.90      5.67 o 
   7   1   4     2214.75     2304.63     36.65 o 
   8   1   4       53.14       46.76      2.41 o 
   9   1   4     1039.58     1022.02     17.64 o 
  10   1   4      901.47      886.18     16.84 o 
  11   1   4      132.91      124.38     10.74 o 
  12   1   4     1610.86     1625.31     68.11 o 
  13   1   4        7.95       10.76      2.17 o 
  14   1   4        0.58       -2.07      2.07 o 
  15   1   4       34.73       27.83      4.93 o 
  16   1   4        0.05       -0.88      3.30 o 
  17   1   4        2.05        0.28      2.04 o 
  18   1   4        6.86        8.14      1.90 o 
  19   1   4       30.87       25.03      2.55 o 
 -19   2   4       23.22       25.46      4.77 o 
 -18   2   4       15.07       16.31      4.19 o 
 -17   2   4        1.43        0.20      3.07 o 
 -16   2   4        4.85        1.08      2.26 o 
 -15   2   4        4.94        7.52      3.18 o 
 -14   2   4       15.23       12.90      2.51 o 
 -13   2   4       39.53       39.83      2.72 o 
 -12   2   4      324.22      350.60      6.19 o 
 -11   2   4        2.33        2.78      1.22 o 
 -10   2   4       12.64       10.16      1.68 o 
  -9   2   4       24.80       27.71      1.53 o 
  -8   2   4      153.50      164.83      3.06 o 
  -7   2   4     2024.99     2233.10     20.90 o 
  -6   2   4      595.21      614.71      7.78 o 
  -5   2   4     2485.22     2567.38     22.38 o 
  -4   2   4      237.09      267.88      3.38 o 
  -3   2   4     2021.06     2079.74     16.71 o 
  -2   2   4     1922.56     1942.06     15.03 o 
  -1   2   4      556.27      586.11      5.47 o 
   0   2   4     3029.34     3014.64     21.89 o 
   1   2   4      130.28      125.60      1.68 o 
   2   2   4      496.50      478.21      4.33 o 
   3   2   4      202.46      176.50      2.39 o 
   4   2   4       21.94       11.66      0.65 o 
   5   2   4      118.07      122.97      2.33 o 
   6   2   4       29.48       29.73      1.71 o 
   7   2   4       29.72       25.75      2.37 o 
   8   2   4        0.15        1.76      1.10 o 
   9   2   4       19.02       23.35      1.65 o 
  10   2   4       31.71       31.80      2.44 o 
  11   2   4      157.64      155.89      7.88 o 
  12   2   4      149.40      136.38      6.82 o 
  13   2   4       30.08       27.63      3.72 o 
  14   2   4      384.96      330.76     11.43 o 
  15   2   4      234.05      245.61      9.95 o 
  16   2   4       21.36       21.20      3.91 o 
  17   2   4       22.15       21.46     10.47 o 
  18   2   4        7.92        9.64      3.50 o 
 -19   3   4        0.99       -3.01      3.99 o 
 -18   3   4       82.00       81.97     10.47 o 
 -17   3   4        1.71       -0.30      3.55 o 
 -16   3   4        0.58       -2.81      2.81 o 
 -15   3   4        1.47        0.78      2.29 o 
 -14   3   4      208.28      227.13      7.24 o 
 -13   3   4      729.03      726.85     17.35 o 
 -12   3   4        0.00       -0.34      1.72 o 
 -11   3   4       51.31       56.09      2.52 o 
 -10   3   4      804.37      828.78     11.38 o 
  -9   3   4       95.30      105.24      3.17 o 
  -8   3   4        7.75        7.69      1.12 o 
  -7   3   4      234.26      229.28      4.47 o 
  -6   3   4      428.58      462.67      6.51 o 
  -5   3   4      340.21      328.14      4.70 o 
  -4   3   4      152.47      190.35      3.27 o 
  -3   3   4     1319.89     1413.15     13.94 o 
  -2   3   4      207.24      181.08      3.05 o 
  -1   3   4        6.86        6.45      0.82 o 
   0   3   4       17.91       26.97      1.36 o 
   1   3   4       28.16       33.06      1.19 o 
   2   3   4      306.55      285.45      3.93 o 
   3   3   4     4400.54     4613.06     37.48 o 
   4   3   4      632.09      688.20      7.48 o 
   5   3   4     2069.78     2228.36     22.59 o 
   6   3   4      199.60      198.37      3.13 o 
   7   3   4      451.29      417.98      6.57 o 
   8   3   4      218.80      219.24      4.66 o 
   9   3   4        6.63       10.61      1.55 o 
  10   3   4      110.43      116.08      4.28 o 
  11   3   4       70.54       65.16      4.92 o 
  12   3   4        1.25       -2.18      2.18 o 
  13   3   4       54.19       42.84      5.58 o 
  14   3   4        0.29       -1.04      2.80 o 
  15   3   4       41.82       36.68      5.31 o 
  16   3   4        4.42        0.93      3.18 o 
  17   3   4        2.33        2.65      3.53 o 
  18   3   4       43.50       41.60      5.57 o 
 -18   4   4        0.62        0.22      4.18 o 
 -17   4   4        7.49        6.79      4.00 o 
 -16   4   4       42.46       45.21      5.40 o 
 -15   4   4        1.97        3.61      3.32 o 
 -14   4   4       44.77       42.46      4.71 o 
 -13   4   4        4.99        3.75      2.39 o 
 -12   4   4       27.69       23.87      2.10 o 
 -11   4   4      155.06      171.89      4.42 o 
 -10   4   4      608.51      584.11      9.43 o 
  -9   4   4      406.75      386.82      7.90 o 
  -8   4   4      556.60      563.82      9.59 o 
  -7   4   4       33.42       35.31      2.18 o 
  -6   4   4       17.41       16.58      1.70 o 
  -5   4   4       71.43       61.81      2.53 o 
  -4   4   4       24.20       21.61      1.55 o 
  -3   4   4       26.09       35.68      1.78 o 
  -2   4   4       62.24       52.23      2.08 o 
  -1   4   4      388.24      447.07      7.62 o 
   0   4   4      339.75      351.56      5.68 o 
   1   4   4      277.10      289.05      4.81 o 
   2   4   4      134.77      133.89      3.48 o 
   3   4   4      288.60      292.89      5.37 o 
   4   4   4      350.73      355.35      4.89 o 
   5   4   4      145.03      146.08      3.19 o 
   6   4   4       10.87       10.26      1.35 o 
   7   4   4       55.88       62.81      2.27 o 
   8   4   4       11.11       12.51      1.34 o 
   9   4   4        0.15        0.91      1.04 o 
  10   4   4       28.53       39.91      2.09 o 
  11   4   4      139.23      138.19      4.02 o 
  12   4   4       17.98       14.68      1.65 o 
  13   4   4       11.34        6.45      3.70 o 
  14   4   4       31.21       36.76      3.14 o 
  15   4   4        1.40       -0.77      2.16 o 
  16   4   4       93.81       93.69      5.41 o 
  17   4   4       15.58        8.48      6.27 o 
 -17   5   4        2.67        2.62      4.33 o 
 -16   5   4       21.04       23.60      5.02 o 
 -15   5   4       10.12       10.46      6.16 o 
 -14   5   4        2.12       -2.91      3.49 o 
 -13   5   4        8.75       14.64      4.74 o 
 -12   5   4       17.28       19.72      4.37 o 
 -11   5   4        3.11       -0.79      4.31 o 
 -10   5   4       26.91       29.37      3.07 o 
  -9   5   4       11.73       15.99      2.81 o 
  -8   5   4      448.01      464.46     10.18 o 
  -7   5   4       13.75        8.52      1.87 o 
  -6   5   4       55.58       53.27      2.79 o 
  -5   5   4      542.16      540.01      8.82 o 
  -4   5   4      741.36      728.15     15.73 o 
  -3   5   4       35.90       41.82      2.12 o 
  -2   5   4      508.53      465.85     10.77 o 
  -1   5   4       87.55      102.35      3.13 o 
   0   5   4      143.65      141.05      3.80 o 
   1   5   4      268.55      288.63      5.74 o 
   2   5   4      201.64      217.44      4.38 o 
   3   5   4        2.22        0.87      1.17 o 
   4   5   4      191.60      180.48      3.81 o 
   5   5   4      407.58      442.45      6.85 o 
   6   5   4       22.11       20.81      1.75 o 
   7   5   4      180.88      174.45      4.31 o 
   8   5   4       51.83       45.16      2.39 o 
   9   5   4        8.03        3.57      1.47 o 
  10   5   4       70.56       66.13      2.89 o 
  11   5   4       69.46       63.21      3.07 o 
  12   5   4        0.00       -0.11      1.50 o 
  13   5   4       45.33       48.10      2.57 o 
  14   5   4       19.82       17.27      2.15 o 
  15   5   4        4.11        3.45      2.35 o 
  16   5   4       19.04       18.31      2.82 o 
 -15   6   4        1.72        2.87      4.44 o 
 -14   6   4        2.87        5.78      4.64 o 
 -13   6   4        6.08        5.92      4.04 o 
 -12   6   4       51.35       54.66      6.26 o 
 -11   6   4       34.60       41.10      5.76 o 
 -10   6   4       73.22       66.62      5.13 o 
  -9   6   4        5.41        7.12      3.09 o 
  -8   6   4       60.21       67.69      5.06 o 
  -7   6   4       14.18        5.71      3.10 o 
  -6   6   4        0.04        4.88      2.83 o 
  -5   6   4       42.41       46.68      3.69 o 
  -4   6   4      227.09      230.65      7.03 o 
  -3   6   4        0.01       -1.04      1.17 o 
  -2   6   4      201.37      211.75      6.00 o 
  -1   6   4        6.91        5.47      2.70 o 
   0   6   4      163.96      150.87      6.56 o 
   1   6   4        9.99       11.65      2.46 o 
   2   6   4       14.45       15.32      2.20 o 
   3   6   4        1.32        1.33      1.22 o 
   4   6   4        2.25       -0.39      1.64 o 
   5   6   4        4.62        1.81      1.73 o 
   6   6   4        0.00       -0.44      1.60 o 
   7   6   4       18.88       14.10      2.25 o 
   8   6   4      158.58      162.01      4.65 o 
   9   6   4       57.44       56.07      3.25 o 
  10   6   4        0.24       -1.51      1.78 o 
  11   6   4       14.13       12.76      2.66 o 
  12   6   4       43.47       42.76      3.24 o 
  13   6   4        3.12        5.97      2.76 o 
  14   6   4       66.88       62.29      5.89 o 
 -13   7   4        1.82        1.96      5.97 o 
 -12   7   4        0.56        1.67      5.77 o 
 -11   7   4        1.47       -5.06      5.06 o 
 -10   7   4        0.41       -1.77      3.99 o 
  -9   7   4       15.63       21.04      6.77 o 
  -8   7   4        0.23        1.46      3.98 o 
  -7   7   4       21.23       24.39      5.14 o 
  -6   7   4        1.04        2.01      3.84 o 
  -5   7   4       89.51       92.93      7.61 o 
  -4   7   4      146.12      151.96      9.09 o 
  -3   7   4        0.73       -3.53      3.53 o 
  -2   7   4      115.76      108.88      7.49 o 
  -1   7   4       59.25       49.93      6.20 o 
   0   7   4       19.14       22.29      3.79 o 
   1   7   4       23.75       17.00      3.59 o 
   2   7   4      119.85      115.81      6.32 o 
   3   7   4      314.26      316.53     11.56 o 
   4   7   4       18.52       17.50      3.64 o 
   5   7   4      273.79      272.06     10.62 o 
   6   7   4       39.14       28.43      4.81 o 
   7   7   4       79.38       81.16      5.49 o 
   8   7   4       45.46       33.91      4.73 o 
   9   7   4        5.37        3.97      3.30 o 
  10   7   4        2.50        4.58      3.43 o 
  11   7   4        1.44        1.17      3.25 o 
  12   7   4        1.09        1.21      5.06 o 
 -10   8   4       26.35       21.94      8.52 o 
  -9   8   4        1.08       -6.24      7.73 o 
  -8   8   4       16.41       12.89      5.16 o 
  -7   8   4       10.22        1.58     10.13 o 
  -6   8   4       60.55       76.46      7.77 o 
  -5   8   4       83.80       82.62      7.97 o 
  -4   8   4       43.56       54.14      6.86 o 
  -3   8   4       11.49        4.15      4.56 o 
  -2   8   4        0.14       -0.95      4.02 o 
  -1   8   4       17.78       15.44      5.14 o 
   0   8   4       13.37       22.73      5.64 o 
   1   8   4        9.04        2.69      4.10 o 
   2   8   4       18.23       19.80      5.51 o 
   3   8   4       17.47       19.57      5.54 o 
   4   8   4       43.60       36.08      6.31 o 
   5   8   4       16.57       22.40      7.85 o 
   6   8   4        2.22        0.23      4.18 o 
   7   8   4       24.19       24.82      7.65 o 
   8   8   4        4.67       -5.22      5.22 o 
   9   8   4        4.35       -5.10      5.10 o 
  10   8   4        6.43        7.31      5.89 o 
  -6   9   4       11.89       18.61      5.92 o 
  -5   9   4       40.57       41.57      7.38 o 
  -4   9   4       17.42       17.03      5.79 o 
  -3   9   4        5.89       14.37      5.61 o 
  -2   9   4        2.52        4.74      5.01 o 
  -1   9   4        9.45        5.85      4.85 o 
   0   9   4        0.41       -4.68      4.91 o 
   1   9   4       28.26       31.49      6.59 o 
   2   9   4        1.72       -4.56      4.56 o 
   3   9   4       24.39       35.44      6.96 o 
   4   9   4       20.70       24.00      6.09 o 
   5   9   4       16.21       23.19      7.29 o 
 -19   1   5       24.65       22.83      3.90 o 
 -18   1   5        0.20        1.71      2.80 o 
 -17   1   5       47.50       52.83      4.39 o 
 -16   1   5        7.28        5.33      3.62 o 
 -15   1   5      529.17      552.38     11.05 o 
 -14   1   5      140.16      148.54      5.04 o 
 -13   1   5        6.78        6.60      1.69 o 
 -12   1   5      250.53      252.47      5.41 o 
 -11   1   5      220.69      211.06      4.20 o 
 -10   1   5       43.07       47.64      1.65 o 
  -9   1   5      770.28      805.45      8.68 o 
  -8   1   5       14.49       15.03      1.07 o 
  -7   1   5        8.06       14.97      0.96 o 
  -6   1   5      490.11      514.40      5.26 o 
  -5   1   5     5995.94     6320.71     53.28 o 
  -4   1   5     2431.20     2442.73     18.66 o 
  -3   1   5     2075.76     2139.16     16.45 o 
  -2   1   5     5191.79     5144.25     34.28 o 
  -1   1   5      640.47      616.43      4.81 o 
   0   1   5      943.56      861.66      6.41 o 
   1   1   5      137.27      143.24      1.72 o 
   2   1   5     4415.44     4324.09     32.13 o 
   3   1   5     2864.82     2775.71     22.73 o 
   4   1   5      363.56      373.46      4.48 o 
   5   1   5     3872.93     4024.90     38.47 o 
   6   1   5     3014.95     3096.12     34.47 o 
   7   1   5      858.61      814.06     12.74 o 
   8   1   5      182.69      198.45      7.44 o 
   9   1   5       10.05       11.91      1.75 o 
  10   1   5      112.75      102.63      3.85 o 
  11   1   5      187.23      193.57      6.75 o 
  12   1   5      232.23      228.11      6.28 o 
  13   1   5       84.19       73.90      3.13 o 
  14   1   5      409.18      392.29      7.92 o 
  15   1   5       73.19       64.72      6.18 o 
  16   1   5       72.60       65.47      6.64 o 
  17   1   5       26.96       22.91      2.76 o 
  18   1   5        0.17       -0.22      2.12 o 
 -19   2   5        6.99        3.60      3.20 o 
 -18   2   5       32.68       33.02      4.18 o 
 -17   2   5       54.25       48.35      4.50 o 
 -16   2   5        0.09        2.22      5.22 o 
 -15   2   5       19.12       18.70      4.00 o 
 -14   2   5       53.23       47.63      4.81 o 
 -13   2   5      218.95      216.74      6.88 o 
 -12   2   5      418.22      396.30      8.13 o 
 -11   2   5      334.75      321.86      6.75 o 
 -10   2   5       18.43       17.42      1.55 o 
  -9   2   5        8.03       13.69      1.21 o 
  -8   2   5       22.54       22.02      1.23 o 
  -7   2   5        0.01       -0.26      0.62 o 
  -6   2   5     1578.55     1634.18     15.73 o 
  -5   2   5     1720.09     1664.54     14.35 o 
  -4   2   5     1415.90     1421.91     11.89 o 
  -3   2   5        0.13       -0.34      0.47 o 
  -2   2   5     1822.26     1772.75     13.41 o 
  -1   2   5      503.12      492.33      4.62 o 
   0   2   5      650.16      657.10      5.61 o 
   1   2   5       38.25       36.50      0.96 o 
   2   2   5        4.57        2.11      0.53 o 
   3   2   5      841.77      858.18      8.24 o 
   4   2   5     2660.62     2712.44     23.52 o 
   5   2   5       89.41      133.75      2.59 o 
   6   2   5      105.97      135.60      2.69 o 
   7   2   5        0.00        0.58      1.02 o 
   8   2   5      124.60      126.83      3.42 o 
   9   2   5     1061.16     1115.16     15.39 o 
  10   2   5       45.83       45.54      2.82 o 
  11   2   5      106.59      105.87      5.69 o 
  12   2   5      187.60      197.19      8.30 o 
  13   2   5       20.91       16.93      3.40 o 
  14   2   5       78.82       77.94      9.17 o 
  15   2   5       86.32       69.22      5.52 o 
  16   2   5       41.49       42.10      4.88 o 
  17   2   5        3.31        2.92      3.11 o 
  18   2   5       17.76       14.58      4.09 o 
 -19   3   5        0.05        3.71      3.97 o 
 -18   3   5        0.69       -3.12      3.86 o 
 -17   3   5        0.13       -3.19      3.19 o 
 -16   3   5        0.13        2.91      3.35 o 
 -15   3   5        3.58        7.71      4.28 o 
 -14   3   5        4.98        3.71      2.45 o 
 -13   3   5      275.42      274.66     10.14 o 
 -12   3   5       70.19       75.53      3.65 o 
 -11   3   5      296.56      286.73      6.27 o 
 -10   3   5        3.36        1.98      1.43 o 
  -9   3   5      255.91      268.60      5.61 o 
  -8   3   5       10.04       11.57      1.40 o 
  -7   3   5        1.13       -0.23      0.81 o 
  -6   3   5       36.80       39.89      1.67 o 
  -5   3   5     1066.85     1137.60     14.23 o 
  -4   3   5     2071.90     2146.33     21.59 o 
  -3   3   5     2081.86     2348.15     20.96 o 
  -2   3   5      413.80      469.10      5.59 o 
  -1   3   5      525.21      618.25      6.34 o 
   0   3   5        1.32        1.22      0.71 o 
   1   3   5      204.63      204.47      2.99 o 
   2   3   5      875.42      876.81      9.78 o 
   3   3   5     1314.19     1361.98     12.69 o 
   4   3   5      210.09      198.19      3.16 o 
   5   3   5     2060.40     2214.86     20.87 o 
   6   3   5        7.54        5.71      0.97 o 
   7   3   5      549.31      575.33      6.90 o 
   8   3   5      136.75      140.43      3.00 o 
   9   3   5       90.48       96.48      2.60 o 
  10   3   5       61.90       50.26      3.70 o 
  11   3   5        0.08       -1.97      2.74 o 
  12   3   5       96.34       75.64      5.56 o 
  13   3   5       20.57       16.69      4.76 o 
  14   3   5        6.66        2.62      3.07 o 
  15   3   5        5.03        5.45      3.33 o 
  16   3   5        2.99        3.62      3.24 o 
  17   3   5        2.12       -1.03      3.22 o 
  18   3   5       17.31       16.46      6.56 o 
 -18   4   5       28.28       31.01      5.42 o 
 -17   4   5        6.24        5.26      4.13 o 
 -16   4   5       34.61       47.96     15.50 o 
 -15   4   5       20.96       27.84      4.71 o 
 -14   4   5        8.30        8.33      5.18 o 
 -13   4   5       46.64       40.58      3.78 o 
 -12   4   5       25.22       29.94      2.97 o 
 -11   4   5      103.59       97.48      4.14 o 
 -10   4   5      252.43      266.42      7.08 o 
  -9   4   5       76.15       76.29      4.19 o 
  -8   4   5       91.82       88.63      3.61 o 
  -7   4   5      457.89      449.69     10.74 o 
  -6   4   5        1.59        1.55      1.28 o 
  -5   4   5       44.47       51.25      2.43 o 
  -4   4   5     1244.56     1265.07     14.87 o 
  -3   4   5       17.24       21.22      2.52 o 
  -2   4   5      126.87      157.96      3.63 o 
  -1   4   5       28.48       35.17      1.61 o 
   0   4   5       11.04        3.40      1.31 o 
   1   4   5      145.93      165.19      3.31 o 
   2   4   5      197.26      190.38      3.63 o 
   3   4   5        4.56        3.62      0.95 o 
   4   4   5      258.82      284.60      4.05 o 
   5   4   5      268.48      265.16      4.36 o 
   6   4   5      546.55      557.75      8.14 o 
   7   4   5       29.58       32.16      1.79 o 
   8   4   5        2.22        1.52      1.12 o 
   9   4   5        0.00        0.28      1.04 o 
  10   4   5       40.80       26.88      1.64 o 
  11   4   5       18.97       11.95      1.83 o 
  12   4   5       58.21       42.52      3.29 o 
  13   4   5        2.45        2.48      2.03 o 
  14   4   5       30.40       38.28      3.11 o 
  15   4   5        4.09       -1.05      1.96 o 
  16   4   5        1.99        2.61      3.59 o 
  17   4   5       12.65       15.29      6.73 o 
 -17   5   5        3.11        4.05      4.45 o 
 -16   5   5       37.51       40.08      5.76 o 
 -15   5   5       13.27        8.92      4.13 o 
 -14   5   5        0.50       -1.27      3.39 o 
 -13   5   5       38.88       42.81      5.53 o 
 -12   5   5       37.53       33.34      6.66 o 
 -11   5   5       20.96       21.47      3.56 o 
 -10   5   5       35.27       34.28      3.94 o 
  -9   5   5      437.85      434.50     11.70 o 
  -8   5   5       35.76       30.85      2.83 o 
  -7   5   5      200.76      200.10      5.92 o 
  -6   5   5       50.26       53.41      3.12 o 
  -5   5   5        0.03       -1.20      1.57 o 
  -4   5   5      108.58      104.29      5.52 o 
  -3   5   5       64.04       55.21      2.98 o 
  -2   5   5       97.75       99.86      4.06 o 
  -1   5   5       11.58       10.57      1.60 o 
   0   5   5       15.89       14.23      1.66 o 
   1   5   5       55.86       50.29      2.27 o 
   2   5   5       75.10       70.78      2.82 o 
   3   5   5       10.75       10.70      1.48 o 
   4   5   5        9.13        7.10      1.34 o 
   5   5   5       52.48       48.73      2.69 o 
   6   5   5       10.70        8.04      1.60 o 
   7   5   5      173.70      168.78      4.28 o 
   8   5   5        1.75        0.07      1.35 o 
   9   5   5       10.61       13.62      1.69 o 
  10   5   5        0.26       -1.02      1.45 o 
  11   5   5       20.07       14.54      1.91 o 
  12   5   5       16.28       12.67      1.88 o 
  13   5   5        0.52       -1.62      1.62 o 
  14   5   5        8.99        9.31      1.87 o 
  15   5   5        0.27        0.13      1.58 o 
  16   5   5        1.11        1.48      2.15 o 
 -15   6   5        5.03        3.55      6.39 o 
 -14   6   5        8.09        7.06      6.48 o 
 -13   6   5       11.35       21.91      5.16 o 
 -12   6   5      111.00      118.14      8.23 o 
 -11   6   5        2.71        4.30      5.37 o 
 -10   6   5       41.23       42.97      4.68 o 
  -9   6   5       19.82       23.31      3.83 o 
  -8   6   5       40.09       46.17      4.64 o 
  -7   6   5      375.80      383.58     11.31 o 
  -6   6   5      474.19      462.20     10.72 o 
  -5   6   5      351.04      374.73     10.94 o 
  -4   6   5      745.49      714.41     24.09 o 
  -3   6   5        7.15        8.63      1.89 o 
  -2   6   5        3.39        0.40      1.83 o 
  -1   6   5       63.12       64.99      4.69 o 
   0   6   5       53.29       57.59      3.99 o 
   1   6   5       29.03       27.22      2.60 o 
   2   6   5        5.09        4.21      1.81 o 
   3   6   5       40.87       36.36      4.10 o 
   4   6   5      933.30      976.07     24.52 o 
   5   6   5      132.99      143.44      5.55 o 
   6   6   5       18.40       20.05      2.43 o 
   7   6   5        5.00        2.64      1.79 o 
   8   6   5       81.40       82.80      3.39 o 
   9   6   5       15.48       13.66      2.31 o 
  10   6   5       58.34       51.71      3.12 o 
  11   6   5       41.54       44.28      3.78 o 
  12   6   5        2.24        2.60      2.50 o 
  13   6   5        1.87        1.38      2.51 o 
  14   6   5        6.08        5.58      2.66 o 
 -13   7   5        0.86        1.71      6.52 o 
 -12   7   5       43.65       63.63      9.94 o 
 -11   7   5       11.41        5.81      6.48 o 
 -10   7   5       62.02       62.81     12.93 o 
  -9   7   5        0.04       -0.92      4.62 o 
  -8   7   5        0.02        1.19      3.96 o 
  -7   7   5       12.24        9.12      6.73 o 
  -6   7   5        6.04        3.96      4.04 o 
  -5   7   5       39.07       34.68      9.63 o 
  -4   7   5      224.92      220.04      8.82 o 
  -3   7   5       48.70       37.79      6.71 o 
  -2   7   5       17.04       19.58      4.89 o 
  -1   7   5       74.48       72.61      5.44 o 
   0   7   5       77.12       74.25      6.94 o 
   1   7   5       42.89       50.85      4.79 o 
   2   7   5      283.31      287.65     10.13 o 
   3   7   5       93.93       93.99      9.05 o 
   4   7   5       38.87       39.71      4.88 o 
   5   7   5       47.07       51.24      4.73 o 
   6   7   5      179.58      173.98      7.55 o 
   7   7   5      153.95      144.18      6.87 o 
   8   7   5       12.52       16.05      4.01 o 
   9   7   5        4.31        1.08      3.16 o 
  10   7   5       37.01       40.21      8.38 o 
  11   7   5        0.01        3.13      3.25 o 
  12   7   5        5.02        5.19      4.16 o 
 -10   8   5        2.20        3.38      6.77 o 
  -9   8   5        2.82        8.34      7.83 o 
  -8   8   5        0.01        2.58      4.31 o 
  -7   8   5        0.25        0.23      4.17 o 
  -6   8   5        0.27       -3.56      4.16 o 
  -5   8   5        8.69       10.47      4.87 o 
  -4   8   5       16.47       16.12      5.25 o 
  -3   8   5        3.25        2.42      4.11 o 
  -2   8   5       48.88       47.30      6.71 o 
  -1   8   5       60.05       55.92      5.52 o 
   0   8   5        1.46        3.10      3.31 o 
   1   8   5       11.55       17.75      4.12 o 
   2   8   5        4.54        5.19      3.43 o 
   3   8   5      176.17      189.09      8.59 o 
   4   8   5       16.36       15.03      7.67 o 
   5   8   5        4.61        4.93      3.52 o 
   6   8   5       60.60       57.93      5.51 o 
   7   8   5       15.43       14.49      4.49 o 
   8   8   5        5.03       16.50      4.57 o 
   9   8   5        1.74        0.90      3.77 o 
  -5   9   5        0.02       -2.75      4.89 o 
  -4   9   5       14.43        7.01      5.55 o 
  -3   9   5        0.42        1.81      5.08 o 
  -2   9   5       11.22       18.42     13.35 o 
  -1   9   5        1.46        3.95      5.08 o 
   0   9   5        3.89        7.24      5.17 o 
   1   9   5       21.44       20.05      6.19 o 
   2   9   5        2.00       -1.82      5.00 o 
   3   9   5        7.55       12.51      5.64 o 
   4   9   5        0.02        3.38      4.83 o 
 -19   0   6        2.24        5.24      8.79 o 
 -18   0   6       76.29       81.00      6.51 o 
 -17   0   6       10.92       14.96      6.06 o 
 -16   0   6       92.59       85.49      9.28 o 
 -15   0   6        1.31       -3.72      3.72 o 
 -14   0   6     1292.88     1330.83     30.02 o 
 -13   0   6      185.01      170.27      7.54 o 
 -12   0   6      384.76      404.87     12.93 o 
 -11   0   6       32.32       26.29      2.26 o 
 -10   0   6      482.50      482.88     18.18 o 
  -9   0   6      553.08      616.40     11.00 o 
  -8   0   6      287.70      306.03      6.39 o 
  -7   0   6        0.00       -0.93      0.93 o 
  -6   0   6     2154.95     2157.37     27.14 o 
  -5   0   6     2793.92     2660.84     33.00 o 
  -4   0   6      406.16      377.30      6.00 o 
  -3   0   6      384.56      365.83      5.01 o 
  -2   0   6     4003.86     3778.27     36.07 o 
  -1   0   6      735.76      713.75      7.83 o 
   0   0   6       47.26       36.26      1.33 o 
   1   0   6      282.88      280.17      3.98 o 
   2   0   6      309.04      321.39      4.60 o 
   3   0   6       30.47       14.33      0.95 o 
   4   0   6      620.05      642.37      7.92 o 
   5   0   6     1591.42     1630.17     26.12 o 
   6   0   6      106.55       94.42      3.83 o 
   7   0   6     2623.94     2708.60     42.35 o 
   8   0   6       66.92       51.40      2.66 o 
   9   0   6      290.19      262.82      5.52 o 
  10   0   6     3153.31     3053.89     47.77 o 
  11   0   6      527.56      514.51     12.83 o 
  12   0   6      617.62      643.11     11.75 o 
  13   0   6      300.42      317.64      8.55 o 
  14   0   6        3.59        2.22      1.98 o 
  15   0   6      190.15      151.82      8.11 o 
  16   0   6        2.22        3.84      3.22 o 
  17   0   6       37.75       36.52      4.85 o 
  18   0   6        3.81        3.51      3.55 o 
 -19   1   6       10.23       13.75      3.56 o 
 -18   1   6        0.88        0.59      2.74 o 
 -17   1   6      133.96      141.61      6.73 o 
 -16   1   6       18.92       19.16      3.43 o 
 -15   1   6       38.06       28.88      4.55 o 
 -14   1   6       39.82       42.31      3.22 o 
 -13   1   6      222.99      210.04      5.47 o 
 -12   1   6       33.10       29.98      1.60 o 
 -11   1   6        0.06       -0.76      0.96 o 
 -10   1   6      226.04      236.00      4.70 o 
  -9   1   6      226.74      236.09      4.06 o 
  -8   1   6       12.58       13.53      1.06 o 
  -7   1   6      614.98      674.33      7.14 o 
  -6   1   6      386.19      346.09      4.29 o 
  -5   1   6     3605.77     3665.33     28.76 o 
  -4   1   6      113.60       93.90      1.77 o 
  -3   1   6     1923.09     1835.32     12.94 o 
  -2   1   6       20.89       11.46      0.65 o 
  -1   1   6      806.89      877.31      6.89 o 
   0   1   6     1909.34     1933.32     13.96 o 
   1   1   6       97.72       84.86      1.38 o 
   2   1   6     1101.13     1119.17      9.08 o 
   3   1   6      688.97      668.16      5.91 o 
   4   1   6        6.39        3.00      0.82 o 
   5   1   6      728.19      783.53      7.79 o 
   6   1   6      564.72      572.64      6.87 o 
   7   1   6      521.64      499.02      6.75 o 
   8   1   6       61.33       60.76      1.78 o 
   9   1   6       21.32       23.30      1.44 o 
  10   1   6       34.69       35.82      3.14 o 
  11   1   6      282.43      279.43      5.58 o 
  12   1   6      212.47      204.60      4.31 o 
  13   1   6      209.43      202.90      4.42 o 
  14   1   6      150.48      141.18      4.78 o 
  15   1   6        3.07        1.36      2.30 o 
  16   1   6      164.26      159.26      7.79 o 
  17   1   6        0.17        1.07      2.10 o 
  18   1   6        0.01        3.08      2.49 o 
 -19   2   6       35.28       37.84      4.70 o 
 -18   2   6        0.58        1.58      2.98 o 
 -17   2   6        2.00        1.90      3.72 o 
 -16   2   6       34.95       29.30      3.91 o 
 -15   2   6       83.01       79.18      5.06 o 
 -14   2   6       47.75       50.27      3.44 o 
 -13   2   6       51.62       43.07      3.22 o 
 -12   2   6      604.23      606.87     11.35 o 
 -11   2   6       21.13       23.46      1.94 o 
 -10   2   6      156.62      163.80      3.50 o 
  -9   2   6       40.67       42.35      1.73 o 
  -8   2   6      232.40      257.91      4.25 o 
  -7   2   6      146.07      151.53      3.18 o 
  -6   2   6     2850.72     3083.13     25.62 o 
  -5   2   6     3336.78     3681.53     30.26 o 
  -4   2   6      946.82     1093.64      9.99 o 
  -3   2   6     4919.88     5293.29     42.84 o 
  -2   2   6     1486.51     1531.40     12.77 o 
  -1   2   6        1.39        1.51      0.54 o 
   0   2   6      236.33      285.97      3.28 o 
   1   2   6      274.41      321.34      3.54 o 
   2   2   6      771.15      722.26      6.58 o 
   3   2   6      647.23      589.82      5.78 o 
   4   2   6      630.27      603.60      6.23 o 
   5   2   6       66.27       47.38      1.34 o 
   6   2   6       40.66       56.90      2.13 o 
   7   2   6        0.30       -0.18      0.79 o 
   8   2   6        0.48        0.36      1.45 o 
   9   2   6       29.06       35.90      2.31 o 
  10   2   6        2.41        2.43      1.70 o 
  11   2   6       23.03       21.89      2.76 o 
  12   2   6       20.34       14.25      2.56 o 
  13   2   6        0.04       -2.76      2.76 o 
  14   2   6        8.72        6.59      3.06 o 
  15   2   6        0.89        0.14      2.87 o 
  16   2   6        2.34        3.85      3.26 o 
  17   2   6        9.88        8.57      4.09 o 
  18   2   6       18.31       14.52      4.20 o 
 -18   3   6        0.60       -0.32      3.10 o 
 -17   3   6       31.00       30.62      4.22 o 
 -16   3   6       36.57       31.63      5.04 o 
 -15   3   6        0.26        0.35      3.16 o 
 -14   3   6        0.20        0.13      3.18 o 
 -13   3   6        0.14       -0.54      2.34 o 
 -12   3   6      378.05      364.43      9.33 o 
 -11   3   6      661.99      668.77     15.86 o 
 -10   3   6        0.35       -1.24      1.24 o 
  -9   3   6      654.81      702.42      8.67 o 
  -8   3   6      514.41      520.45      8.22 o 
  -7   3   6      955.32      988.12     12.09 o 
  -6   3   6      594.23      556.25      7.71 o 
  -5   3   6      216.93      234.03      3.94 o 
  -4   3   6      709.41      694.88      7.53 o 
  -3   3   6      922.17     1058.66      9.93 o 
  -2   3   6     1387.26     1381.21     13.02 o 
  -1   3   6      126.91      147.40      2.66 o 
   0   3   6      305.20      301.14      4.00 o 
   1   3   6      459.50      457.34      5.63 o 
   2   3   6       15.35       12.68      0.98 o 
   3   3   6        0.62       -0.71      0.71 o 
   4   3   6       55.38       59.41      1.68 o 
   5   3   6        5.19        3.16      0.82 o 
   6   3   6       11.66        9.93      0.96 o 
   7   3   6       87.06       79.41      2.26 o 
   8   3   6        1.13       -1.01      1.01 o 
   9   3   6      196.29      187.54      3.59 o 
  10   3   6       53.94       61.00      2.30 o 
  11   3   6       16.25       12.88      3.24 o 
  12   3   6        4.01        3.75      2.77 o 
  13   3   6       34.73       27.50      4.29 o 
  14   3   6       88.32       83.82     15.40 o 
  15   3   6        8.94        7.02      3.52 o 
  16   3   6        0.01       -3.39      3.86 o 
  17   3   6        1.66        2.05      3.43 o 
 -18   4   6       27.62       32.90      8.00 o 
 -17   4   6        1.66        3.36      3.95 o 
 -16   4   6       15.71       14.48      4.46 o 
 -15   4   6       22.42       21.99      6.02 o 
 -14   4   6        1.40        0.49      3.44 o 
 -13   4   6       38.45       41.12      5.45 o 
 -12   4   6        5.91        7.93      2.99 o 
 -11   4   6      738.04      731.01     19.81 o 
 -10   4   6        4.28        2.01      2.26 o 
  -9   4   6       48.16       48.52      2.71 o 
  -8   4   6       55.48       54.74      2.72 o 
  -7   4   6      261.80      273.71      7.03 o 
  -6   4   6        5.00        3.17      1.27 o 
  -5   4   6       59.63       59.06      2.62 o 
  -4   4   6      185.45      182.15      3.94 o 
  -3   4   6      147.78      141.77      3.09 o 
  -2   4   6      499.78      492.71      7.99 o 
  -1   4   6      128.20      132.13      2.87 o 
   0   4   6      256.04      248.10      3.98 o 
   1   4   6       10.78        9.24      1.19 o 
   2   4   6       30.56       36.29      1.79 o 
   3   4   6      115.28      129.80      2.75 o 
   4   4   6        6.24        8.19      1.28 o 
   5   4   6       54.49       51.70      2.01 o 
   6   4   6       93.82       93.55      2.72 o 
   7   4   6        1.41       -0.15      1.07 o 
   8   4   6        2.01        1.68      1.19 o 
   9   4   6       81.25       81.30      2.53 o 
  10   4   6       74.22       70.43      2.49 o 
  11   4   6        2.95        0.92      1.55 o 
  12   4   6      105.81      100.45      3.27 o 
  13   4   6       21.47       20.97      6.27 o 
  14   4   6       31.06       33.80      3.62 o 
  15   4   6        7.52        8.66      4.03 o 
  16   4   6       13.42       15.17      4.59 o 
 -16   5   6       71.80       67.62      6.91 o 
 -15   5   6       26.68       34.74      5.57 o 
 -14   5   6        2.04       -4.29      4.45 o 
 -13   5   6       33.86       31.92      8.13 o 
 -12   5   6       57.47       55.93      5.98 o 
 -11   5   6        3.35        6.58      5.09 o 
 -10   5   6        9.55        7.94      3.09 o 
  -9   5   6        3.16        0.75      2.57 o 
  -8   5   6      141.81      132.83      5.38 o 
  -7   5   6      318.84      322.33      8.43 o 
  -6   5   6      305.09      292.70      9.92 o 
  -5   5   6      346.06      303.52      6.98 o 
  -4   5   6      172.50      165.07      4.39 o 
  -3   5   6       14.13        6.56      1.84 o 
  -2   5   6      182.75      177.12      7.71 o 
  -1   5   6      488.94      471.82     11.18 o 
   0   5   6       87.47       84.15      3.15 o 
   1   5   6        0.01       -0.89      1.29 o 
   2   5   6        2.71        3.16      1.36 o 
   3   5   6      283.51      287.86      5.59 o 
   4   5   6      212.94      217.57      4.45 o 
   5   5   6       16.45       11.87      1.84 o 
   6   5   6        1.70        0.35      1.40 o 
   7   5   6        1.94        0.39      1.47 o 
   8   5   6      110.75      104.59      3.40 o 
   9   5   6       48.45       48.79      2.60 o 
  10   5   6       32.49       28.96      2.22 o 
  11   5   6       25.84       26.21      2.15 o 
  12   5   6       77.98       84.27      3.30 o 
  13   5   6        7.66        6.51      1.72 o 
  14   5   6       18.08       21.51      2.53 o 
  15   5   6        2.19        0.83      1.65 o 
 -15   6   6        2.20       -2.97      6.43 o 
 -14   6   6        3.19        5.22      5.97 o 
 -13   6   6        8.33        7.85      6.39 o 
 -12   6   6        0.16        6.60      6.14 o 
 -11   6   6        1.72        0.92      3.97 o 
 -10   6   6      131.67      130.58      8.44 o 
  -9   6   6        0.54       -3.30      3.69 o 
  -8   6   6       24.84       25.50      5.05 o 
  -7   6   6       35.89       35.72      5.24 o 
  -6   6   6       88.76       88.47      5.66 o 
  -5   6   6        7.79       12.31      4.39 o 
  -4   6   6      130.68      116.21      6.11 o 
  -3   6   6        3.80        3.88      3.26 o 
  -2   6   6       76.72       71.25      4.91 o 
  -1   6   6       13.76        8.87      3.33 o 
   0   6   6       39.39       42.59      2.97 o 
   1   6   6       53.80       54.75      3.20 o 
   2   6   6      337.69      363.65     11.75 o 
   3   6   6       88.32       94.56      4.53 o 
   4   6   6      508.66      529.25     11.36 o 
   5   6   6      136.60      131.42      7.85 o 
   6   6   6      237.71      228.86      6.92 o 
   7   6   6       58.18       61.85      3.55 o 
   8   6   6       17.30       10.85      2.19 o 
   9   6   6        0.29       -1.74      1.74 o 
  10   6   6        5.18       -0.77      2.70 o 
  11   6   6        7.81        2.92      2.49 o 
  12   6   6       20.01       20.81      3.07 o 
  13   6   6       72.67       62.11      4.81 o 
  14   6   6        0.73       -1.88      3.21 o 
 -13   7   6       19.12       27.53      8.23 o 
 -12   7   6       17.20       17.17      7.31 o 
 -11   7   6        3.18       -0.63      6.23 o 
 -10   7   6        9.66        4.88      6.20 o 
  -9   7   6       13.37       16.69      5.27 o 
  -8   7   6        0.15        3.32      4.26 o 
  -7   7   6        0.01       -2.26      3.95 o 
  -6   7   6       38.16       45.28      9.07 o 
  -5   7   6      140.93      142.57     16.48 o 
  -4   7   6       63.74       61.81      5.30 o 
  -3   7   6       95.94       80.82      5.72 o 
  -2   7   6       28.78       28.89      3.50 o 
  -1   7   6       18.62       22.43      3.86 o 
   0   7   6       32.66       35.34      4.33 o 
   1   7   6        0.02       -2.15      2.90 o 
   2   7   6        3.77        0.60      2.91 o 
   3   7   6       80.72       86.36      5.72 o 
   4   7   6       56.74       46.12      4.65 o 
   5   7   6       14.80       12.91      4.08 o 
   6   7   6      262.94      266.25     10.12 o 
   7   7   6       33.96       32.24      4.17 o 
   8   7   6       12.67       18.19      4.13 o 
   9   7   6        2.69        8.93      4.05 o 
  10   7   6        8.21        9.72      3.72 o 
  11   7   6        0.02       -2.59      3.11 o 
  12   7   6        9.22       12.28      5.64 o 
 -10   8   6       19.01        6.35      7.60 o 
  -9   8   6       28.90       38.24      6.99 o 
  -8   8   6        2.11        1.08      4.71 o 
  -7   8   6        4.75        3.44      4.81 o 
  -6   8   6        0.20        5.45      4.90 o 
  -5   8   6       12.65        8.61      4.95 o 
  -4   8   6       26.47       26.32      6.02 o 
  -3   8   6       32.23       47.04      5.34 o 
  -2   8   6        6.43        9.95      4.45 o 
  -1   8   6        0.02        3.04      3.29 o 
   0   8   6       34.90       35.15      4.88 o 
   1   8   6      109.35      110.47      6.97 o 
   2   8   6       27.85       21.97      4.27 o 
   3   8   6       84.19       87.19      6.29 o 
   4   8   6       59.65       67.55      7.27 o 
   5   8   6       86.29       96.29     10.56 o 
   6   8   6       30.52       40.38      5.66 o 
   7   8   6       55.18       46.82     13.18 o 
   8   8   6        3.50        5.65      4.00 o 
   9   8   6       17.37       22.94      7.10 o 
  -4   9   6       32.59       32.08      7.06 o 
  -3   9   6        6.78       12.61      5.73 o 
  -2   9   6        1.91        3.36     10.11 o 
  -1   9   6        0.00       -4.49      4.49 o 
   0   9   6        0.04       -0.83      4.68 o 
   1   9   6       42.70       55.42      9.61 o 
   2   9   6        4.92        2.19      7.40 o 
   3   9   6        0.62        8.63      5.13 o 
 -19   1   7       10.59        5.50      3.41 o 
 -18   1   7        1.57       -0.82      2.88 o 
 -17   1   7       14.37       13.91      3.39 o 
 -16   1   7       37.81       38.91      4.16 o 
 -15   1   7      128.76      127.43      6.13 o 
 -14   1   7      107.94      102.54      5.50 o 
 -13   1   7     1393.76     1411.66     23.22 o 
 -12   1   7       89.77       93.24      2.72 o 
 -11   1   7      196.07      209.44      4.05 o 
 -10   1   7      198.19      203.93      3.99 o 
  -9   1   7      143.44      156.74      2.94 o 
  -8   1   7      618.09      696.64      7.56 o 
  -7   1   7       50.89       41.74      1.43 o 
  -6   1   7       16.40       15.56      1.17 o 
  -5   1   7      231.14      209.62      2.76 o 
  -4   1   7      114.99      116.49      2.06 o 
  -3   1   7      105.43       98.02      1.94 o 
  -2   1   7       37.85       30.56      0.96 o 
  -1   1   7     2830.43     3116.71     23.76 o 
   0   1   7     1776.12     1785.07     14.65 o 
   1   1   7      173.34      171.94      2.35 o 
   2   1   7      476.37      488.36      5.08 o 
   3   1   7      109.18       98.40      1.59 o 
   4   1   7      400.50      464.01      5.56 o 
   5   1   7      344.70      328.86      3.99 o 
   6   1   7     1164.46     1137.24     11.03 o 
   7   1   7      296.00      285.80      3.74 o 
   8   1   7      177.22      195.16      3.65 o 
   9   1   7      229.59      220.71      5.95 o 
  10   1   7      306.80      283.71      4.76 o 
  11   1   7       64.53       56.11      2.66 o 
  12   1   7      250.62      235.19      5.20 o 
  13   1   7       25.27       26.93      1.78 o 
  14   1   7        0.55        2.04      1.52 o 
  15   1   7       61.94       59.69      3.43 o 
  16   1   7        0.10       -0.82      1.43 o 
  17   1   7       92.64       97.90      4.55 o 
  18   1   7       21.00       23.67      2.88 o 
 -19   2   7        0.35        1.90      3.36 o 
 -18   2   7        9.29        9.20      3.50 o 
 -17   2   7        5.99        6.34      3.28 o 
 -16   2   7       15.02       16.51      3.82 o 
 -15   2   7       24.08       23.83      4.97 o 
 -14   2   7        8.12        8.05      3.08 o 
 -13   2   7      376.14      383.48      9.01 o 
 -12   2   7        2.40        2.33      1.91 o 
 -11   2   7      164.86      152.44      3.44 o 
 -10   2   7      202.83      193.07      3.83 o 
  -9   2   7      159.37      158.96      4.57 o 
  -8   2   7       35.18       42.60      1.60 o 
  -7   2   7      130.99      145.27      2.85 o 
  -6   2   7     1796.58     1704.57     14.99 o 
  -5   2   7      468.20      538.39      5.77 o 
  -4   2   7      788.28      819.21      8.38 o 
  -3   2   7      438.33      505.62      5.20 o 
  -2   2   7        2.63        2.73      0.84 o 
  -1   2   7       11.04        7.33      0.77 o 
   0   2   7       17.74       15.62      0.92 o 
   1   2   7      202.52      206.70      2.78 o 
   2   2   7      363.12      345.89      4.02 o 
   3   2   7      159.37      185.65      2.42 o 
   4   2   7       27.76       30.28      1.18 o 
   5   2   7       78.49       82.11      2.32 o 
   6   2   7       70.06       78.13      1.81 o 
   7   2   7      454.25      439.15      6.03 o 
   8   2   7      157.65      158.35      3.03 o 
   9   2   7        0.01        0.06      0.81 o 
  10   2   7       82.78       88.10      3.91 o 
  11   2   7      164.10      147.19      7.02 o 
  12   2   7        0.69        3.42      2.15 o 
  13   2   7       55.42       51.81      3.86 o 
  14   2   7        2.22        0.02      3.63 o 
  15   2   7        1.37        1.92      3.22 o 
  16   2   7        9.90        7.10      3.38 o 
  17   2   7       29.49       25.22      6.35 o 
 -18   3   7        0.00       -0.87      3.06 o 
 -17   3   7        3.03        5.18      3.23 o 
 -16   3   7       55.00       50.14      4.83 o 
 -15   3   7        7.50        8.21      3.14 o 
 -14   3   7        3.29        2.71      2.75 o 
 -13   3   7       75.09       72.33      5.46 o 
 -12   3   7        3.45        4.27      2.04 o 
 -11   3   7      108.43      113.69      3.68 o 
 -10   3   7        1.36        2.60      1.13 o 
  -9   3   7       21.18       20.30      1.43 o 
  -8   3   7       36.77       40.49      2.15 o 
  -7   3   7      147.38      144.42      3.32 o 
  -6   3   7      463.89      476.67      6.19 o 
  -5   3   7      462.37      460.30      5.99 o 
  -4   3   7       16.48       30.89      1.56 o 
  -3   3   7       97.78       84.72      2.47 o 
  -2   3   7      204.33      188.30      3.51 o 
  -1   3   7      230.92      207.15      3.22 o 
   0   3   7      188.16      199.40      3.18 o 
   1   3   7       17.69       15.52      1.18 o 
   2   3   7       44.95       45.88      1.79 o 
   3   3   7      557.36      572.71      6.30 o 
   4   3   7       16.87       20.28      1.25 o 
   5   3   7      155.20      160.87      2.81 o 
   6   3   7      378.64      365.58      4.79 o 
   7   3   7        3.68        1.33      0.85 o 
   8   3   7       29.94       32.31      1.35 o 
   9   3   7      280.02      278.56      4.72 o 
  10   3   7       20.56       22.26      1.70 o 
  11   3   7       44.99       47.61      2.13 o 
  12   3   7        0.35        1.66      2.31 o 
  13   3   7       39.29       34.28      4.62 o 
  14   3   7       17.72       19.08      4.30 o 
  15   3   7       17.46       14.01      4.08 o 
  16   3   7        0.16       -3.51      3.51 o 
  17   3   7        4.79        5.21      3.88 o 
 -17   4   7       13.87       21.04      4.16 o 
 -16   4   7        4.47        8.95      7.16 o 
 -15   4   7       74.94       76.62     12.79 o 
 -14   4   7       58.02       51.10      5.76 o 
 -13   4   7        0.16       -1.66      2.91 o 
 -12   4   7       12.60       16.99      5.29 o 
 -11   4   7      343.27      324.01     13.92 o 
 -10   4   7        2.27        9.96      2.89 o 
  -9   4   7        9.06        4.71      2.14 o 
  -8   4   7        3.31        2.16      1.56 o 
  -7   4   7      113.65      122.44      3.81 o 
  -6   4   7      107.28      105.75      3.98 o 
  -5   4   7      493.63      533.66      7.35 o 
  -4   4   7        0.72        2.90      1.18 o 
  -3   4   7     1105.36     1079.32     13.32 o 
  -2   4   7      400.24      381.32      5.24 o 
  -1   4   7      342.84      335.81      5.24 o 
   0   4   7       64.03       63.00      2.25 o 
   1   4   7      138.46      126.44      2.92 o 
   2   4   7        3.35        5.52      1.56 o 
   3   4   7     1038.78     1064.27     12.00 o 
   4   4   7       27.95       29.50      1.86 o 
   5   4   7      254.27      246.29      4.64 o 
   6   4   7      120.69      131.19      3.30 o 
   7   4   7      711.60      741.76      9.70 o 
   8   4   7       15.46       17.45      1.54 o 
   9   4   7       20.28       14.11      1.51 o 
  10   4   7        1.93        4.99      1.29 o 
  11   4   7        0.38        1.22      1.18 o 
  12   4   7       28.59       27.44      1.99 o 
  13   4   7        4.97        4.64      2.11 o 
  14   4   7        0.38        2.47      2.02 o 
  15   4   7        3.56        1.47      3.68 o 
  16   4   7        0.11       -3.76      3.76 o 
 -16   5   7        3.86       -1.67      4.21 o 
 -15   5   7       15.87       19.17      5.23 o 
 -14   5   7        7.93        8.82      4.27 o 
 -13   5   7        1.36        1.14      3.83 o 
 -12   5   7       29.04       42.61      9.65 o 
 -11   5   7      183.47      193.32      8.01 o 
 -10   5   7       16.55       21.67      4.04 o 
  -9   5   7       52.41       48.17      4.53 o 
  -8   5   7      307.86      303.46      9.63 o 
  -7   5   7       30.44       30.96      3.30 o 
  -6   5   7        5.14        4.61      2.19 o 
  -5   5   7        0.48       -1.95      1.95 o 
  -4   5   7        0.45       -0.85      1.43 o 
  -3   5   7      158.32      169.14      5.11 o 
  -2   5   7        4.17        2.99      1.15 o 
  -1   5   7        0.78       -1.23      1.23 o 
   0   5   7      119.42       99.72      3.25 o 
   1   5   7       91.64      103.00      3.21 o 
   2   5   7       26.11       21.70      2.35 o 
   3   5   7        1.93        1.20      1.28 o 
   4   5   7      210.54      222.24      6.68 o 
   5   5   7      242.80      239.20      5.03 o 
   6   5   7       55.80       61.33      2.81 o 
   7   5   7        8.49        7.14      1.66 o 
   8   5   7        0.87        1.60      1.45 o 
   9   5   7        3.14        1.25      1.52 o 
  10   5   7       72.24       56.41      2.82 o 
  11   5   7       14.30       15.74      1.98 o 
  12   5   7       32.69       29.26      2.58 o 
  13   5   7        8.60        7.18      2.89 o 
  14   5   7        7.06        6.67      1.75 o 
  15   5   7       11.41        7.84      1.83 o 
 -15   6   7       17.38       23.52      7.94 o 
 -14   6   7       24.01       40.53      8.52 o 
 -13   6   7       21.15       20.85      7.44 o 
 -12   6   7       49.02       34.72      8.40 o 
 -11   6   7       13.89       23.15      5.33 o 
 -10   6   7        4.13       -2.89      3.77 o 
  -9   6   7       12.73       14.02      4.52 o 
  -8   6   7        1.97        4.93      8.29 o 
  -7   6   7        4.23        5.30      3.91 o 
  -6   6   7      622.42      586.10     25.17 o 
  -5   6   7       97.17       76.53      5.31 o 
  -4   6   7      272.51      249.12      7.62 o 
  -3   6   7      637.19      596.76     12.63 o 
  -2   6   7      338.46      328.85      8.61 o 
  -1   6   7      288.04      302.84     10.28 o 
   0   6   7      398.94      373.50      9.89 o 
   1   6   7      103.31      113.38      4.33 o 
   2   6   7        2.26       -1.64      2.09 o 
   3   6   7        0.74       -1.94      2.13 o 
   4   6   7      581.99      604.33     12.44 o 
   5   6   7        0.18        1.90      2.24 o 
   6   6   7       23.18       24.40      2.71 o 
   7   6   7        6.46        5.34      2.21 o 
   8   6   7       32.53       40.88      3.40 o 
   9   6   7        3.36        1.49      2.19 o 
  10   6   7       32.54       31.90      5.95 o 
  11   6   7        4.89        1.46      2.28 o 
  12   6   7       37.90       34.76      5.38 o 
  13   6   7        0.76       -0.39      2.47 o 
 -12   7   7        6.35       11.36      7.65 o 
 -11   7   7       25.41       29.62      8.48 o 
 -10   7   7       22.58       31.50     12.51 o 
  -9   7   7       15.43       19.16      5.30 o 
  -8   7   7       26.57       35.55      5.89 o 
  -7   7   7       51.57       57.13      6.73 o 
  -6   7   7       13.76       10.98      6.71 o 
  -5   7   7      117.40      121.10      8.66 o 
  -4   7   7       67.27       58.66      4.52 o 
  -3   7   7       40.37       40.62      3.87 o 
  -2   7   7        8.42       10.67      3.47 o 
  -1   7   7       14.52       23.10      3.86 o 
   0   7   7       59.57       57.77      5.06 o 
   1   7   7       66.33       63.63      5.14 o 
   2   7   7      111.73      106.96      6.31 o 
   3   7   7       12.09        7.36      3.24 o 
   4   7   7        7.09        6.16      4.02 o 
   5   7   7        5.81        1.44      3.78 o 
   6   7   7      134.81      126.79      6.61 o 
   7   7   7        0.17        1.97      3.21 o 
   8   7   7       28.92       24.11      4.21 o 
   9   7   7        0.00        2.68      3.51 o 
  10   7   7       16.64       18.77      4.10 o 
  11   7   7        0.83        1.47      3.02 o 
  -9   8   7        1.84        5.42      5.07 o 
  -8   8   7        1.57       -4.46      4.46 o 
  -7   8   7       18.79        8.41      4.95 o 
  -6   8   7       84.69       91.24      8.66 o 
  -5   8   7        3.20        1.69      4.74 o 
  -4   8   7        8.63        6.99      4.73 o 
  -3   8   7       14.65       19.02      5.22 o 
  -2   8   7       25.18       25.36      4.49 o 
  -1   8   7        7.27        7.06      3.88 o 
   0   8   7       63.94       65.77      5.89 o 
   1   8   7       15.73       18.05      4.13 o 
   2   8   7      113.41      121.69      7.30 o 
   3   8   7       52.20       60.44      6.16 o 
   4   8   7       21.83       30.53      4.61 o 
   5   8   7       23.70       19.26      4.18 o 
   6   8   7        6.35        4.56      4.06 o 
   7   8   7        0.39       -0.29      3.60 o 
   8   8   7       11.04       12.23      7.67 o 
  -3   9   7        7.59       10.88      5.89 o 
  -2   9   7       31.79       36.90      8.84 o 
  -1   9   7        0.97       -4.61      4.67 o 
   0   9   7       20.45       13.47      4.65 o 
   1   9   7       49.39       60.23      6.48 o 
   2   9   7        3.45       -2.38      4.83 o 
 -19   0   8       40.34       41.73      5.90 o 
 -18   0   8        6.95        4.33      3.76 o 
 -17   0   8       28.03       26.82      7.06 o 
 -16   0   8       56.82       52.19      8.23 o 
 -15   0   8       10.88        4.55      5.39 o 
 -14   0   8      195.36      195.91     13.04 o 
 -13   0   8      479.57      403.38     18.64 o 
 -12   0   8      134.23      122.11     10.70 o 
 -11   0   8       38.38       39.00      2.83 o 
 -10   0   8     1178.23     1202.45     25.20 o 
  -9   0   8        0.44        0.18      1.46 o 
  -8   0   8       40.27       35.68      2.13 o 
  -7   0   8     1812.23     1999.13     26.99 o 
  -6   0   8     3554.19     3628.45     44.92 o 
  -5   0   8       17.29       19.21      1.64 o 
  -4   0   8      158.26      139.71      3.54 o 
  -3   0   8     2475.86     2516.33     31.49 o 
  -2   0   8     2577.28     2761.84     31.39 o 
  -1   0   8      600.78      586.20     10.91 o 
   0   0   8      343.55      344.13      7.51 o 
   1   0   8        0.51        2.51      1.04 o 
   2   0   8     6284.71     6611.65     71.88 o 
   3   0   8     1057.24     1108.19     18.22 o 
   4   0   8      681.71      657.47      9.50 o 
   5   0   8     1644.25     1633.02     23.66 o 
   6   0   8      390.74      380.40      7.77 o 
   7   0   8      167.28      192.68      4.60 o 
   8   0   8      407.46      399.23      7.50 o 
   9   0   8     1857.61     1789.25     34.88 o 
  10   0   8     1389.80     1361.38     24.80 o 
  11   0   8        7.66        8.60      3.10 o 
  12   0   8      145.60      132.95      6.29 o 
  13   0   8       10.53       13.50      2.42 o 
  14   0   8       61.01       56.96      3.75 o 
  15   0   8       10.74        5.96      2.41 o 
  16   0   8        4.70        8.82      2.57 o 
  17   0   8       16.07       18.43      4.26 o 
  18   0   8        5.01        0.71      3.55 o 
 -19   1   8        4.96        0.12      3.31 o 
 -18   1   8       12.86       12.77      4.12 o 
 -17   1   8       22.24       32.59      4.25 o 
 -16   1   8      104.62       90.23      6.42 o 
 -15   1   8       45.41       45.93      4.43 o 
 -14   1   8        1.88       -0.99      2.66 o 
 -13   1   8      209.55      235.49      8.12 o 
 -12   1   8       26.36       21.45      1.99 o 
 -11   1   8        5.02        3.03      1.20 o 
 -10   1   8        0.56        1.26      1.13 o 
  -9   1   8        0.47        0.12      0.95 o 
  -8   1   8      114.52      122.18      2.46 o 
  -7   1   8       22.89       15.45      1.23 o 
  -6   1   8     1060.05     1181.92     10.51 o 
  -5   1   8      129.25      140.28      2.54 o 
  -4   1   8      394.69      398.44      4.84 o 
  -3   1   8       79.07       70.41      1.70 o 
  -2   1   8       88.67      113.93      2.07 o 
  -1   1   8     1431.35     1395.72     11.93 o 
   0   1   8     2016.10     1968.15     16.20 o 
   1   1   8      147.87      185.10      2.59 o 
   2   1   8       26.87       13.06      0.97 o 
   3   1   8      557.49      597.82      6.53 o 
   4   1   8     1348.45     1373.24     15.47 o 
   5   1   8      774.73      751.49      7.92 o 
   6   1   8     1070.66     1048.38     10.48 o 
   7   1   8       21.04       21.45      1.16 o 
   8   1   8      642.29      565.29      6.65 o 
   9   1   8       93.28       96.25      2.66 o 
  10   1   8     1061.88     1030.14     11.97 o 
  11   1   8      571.28      558.28      7.79 o 
  12   1   8       59.50       59.31      2.45 o 
  13   1   8        3.54       -0.54      1.49 o 
  14   1   8        0.51        2.33      1.67 o 
  15   1   8        9.53        9.65      1.59 o 
  16   1   8        3.38        1.70      2.25 o 
  17   1   8       31.03       40.08      3.33 o 
 -19   2   8        0.20       -0.67      3.39 o 
 -18   2   8        0.45       -0.74      3.10 o 
 -17   2   8        0.35       -1.69      2.88 o 
 -16   2   8        0.43        0.14      2.77 o 
 -15   2   8       58.02       53.25      7.36 o 
 -14   2   8        6.17        2.07      2.81 o 
 -13   2   8      864.64      843.59     18.30 o 
 -12   2   8      318.39      325.15      7.29 o 
 -11   2   8        7.16        8.77      1.59 o 
 -10   2   8        0.00       -0.96      0.96 o 
  -9   2   8       49.77       50.45      1.86 o 
  -8   2   8       25.04       20.10      1.32 o 
  -7   2   8       19.47       19.45      1.25 o 
  -6   2   8      447.55      439.96      5.15 o 
  -5   2   8      681.70      713.46      7.65 o 
  -4   2   8      477.53      459.79      5.66 o 
  -3   2   8       75.11       71.25      1.88 o 
  -2   2   8      338.51      355.26      4.35 o 
  -1   2   8      107.89      107.15      2.52 o 
   0   2   8     1244.93     1303.67     11.30 o 
   1   2   8       45.95       47.79      1.44 o 
   2   2   8      358.68      338.35      4.14 o 
   3   2   8       21.99       24.37      1.14 o 
   4   2   8      499.64      504.40      5.71 o 
   5   2   8       27.75       25.61      1.22 o 
   6   2   8      679.25      706.05      8.15 o 
   7   2   8       23.95       23.57      1.15 o 
   8   2   8      245.40      247.53      3.43 o 
   9   2   8       52.15       58.16      3.85 o 
  10   2   8      258.88      267.32      7.97 o 
  11   2   8       65.19       69.45      2.57 o 
  12   2   8       15.14       20.45      1.63 o 
  13   2   8        0.29       -1.36      1.36 o 
  14   2   8        2.07        2.33      2.41 o 
  15   2   8        1.32       -0.66      3.84 o 
  16   2   8        2.99        0.25      3.21 o 
  17   2   8        0.21        0.44      3.46 o 
 -18   3   8        0.11       -1.46      4.08 o 
 -17   3   8        5.49        7.93      3.51 o 
 -16   3   8        0.25        1.56      3.00 o 
 -15   3   8       84.32       80.67      5.60 o 
 -14   3   8       38.23       27.79      4.45 o 
 -13   3   8      256.74      251.60      8.90 o 
 -12   3   8      162.22      146.51      5.85 o 
 -11   3   8      257.20      229.24      6.99 o 
 -10   3   8       10.71        7.56      1.39 o 
  -9   3   8       71.74       82.67      2.36 o 
  -8   3   8      564.26      548.93      8.17 o 
  -7   3   8       25.33       26.88      1.95 o 
  -6   3   8      213.62      237.39      4.34 o 
  -5   3   8     1272.19     1337.07     14.71 o 
  -4   3   8     2491.23     2488.51     27.10 o 
  -3   3   8      145.81      153.50      2.73 o 
  -2   3   8       38.19       54.57      1.74 o 
  -1   3   8      130.35      159.56      2.88 o 
   0   3   8       79.43       67.01      1.79 o 
   1   3   8      501.95      504.95      6.66 o 
   2   3   8      943.77      954.10     13.01 o 
   3   3   8        0.06        0.80      0.81 o 
   4   3   8       63.51       53.25      1.90 o 
   5   3   8       50.86       35.56      1.62 o 
   6   3   8      107.32      116.36      2.59 o 
   7   3   8       36.35       44.73      1.64 o 
   8   3   8      371.76      385.34      5.58 o 
   9   3   8        9.55       11.25      1.16 o 
  10   3   8       21.56       20.86      2.37 o 
  11   3   8       22.30       19.09      1.80 o 
  12   3   8        1.22       -0.97      1.46 o 
  13   3   8       10.16       10.89      2.32 o 
  14   3   8        3.30        7.40      3.56 o 
  15   3   8        5.02        2.53      3.39 o 
  16   3   8        0.25       -1.49      3.47 o 
 -17   4   8       17.67       32.78      6.59 o 
 -16   4   8       19.91       15.41      4.08 o 
 -15   4   8        0.27        3.13      3.23 o 
 -14   4   8       55.18       56.00      6.07 o 
 -13   4   8        5.24        6.00      3.12 o 
 -12   4   8        4.18        3.91      2.58 o 
 -11   4   8       84.81       72.63      4.40 o 
 -10   4   8        1.42        1.12      2.31 o 
  -9   4   8        3.41        6.23      2.28 o 
  -8   4   8       30.15       29.22      2.36 o 
  -7   4   8      568.76      574.67      8.66 o 
  -6   4   8        5.28        5.29      1.52 o 
  -5   4   8      197.33      220.24      5.40 o 
  -4   4   8       81.38       79.95      2.64 o 
  -3   4   8        1.35       -0.23      0.81 o 
  -2   4   8      200.47      210.50      3.73 o 
  -1   4   8      668.41      693.79      8.40 o 
   0   4   8       20.12       17.17      1.68 o 
   1   4   8       32.58       38.30      1.95 o 
   2   4   8       50.93       46.67      2.43 o 
   3   4   8        9.44        6.45      1.28 o 
   4   4   8        0.27        1.17      1.27 o 
   5   4   8      218.53      212.46      4.38 o 
   6   4   8       43.51       47.62      2.22 o 
   7   4   8        6.24        3.75      1.37 o 
   8   4   8        0.76       -0.44      1.16 o 
   9   4   8      159.92      147.83      3.69 o 
  10   4   8       55.10       45.89      2.17 o 
  11   4   8       58.59       58.44      2.70 o 
  12   4   8        0.00        1.74      1.28 o 
  13   4   8        0.39        0.90      1.41 o 
  14   4   8        0.06        1.61      2.09 o 
  15   4   8        7.63        4.74      2.63 o 
  16   4   8        0.21        0.13      5.43 o 
 -16   5   8        3.00       -0.10      3.73 o 
 -15   5   8       81.82       77.54      7.09 o 
 -14   5   8        0.42       -0.50      4.15 o 
 -13   5   8       44.43       38.73      4.79 o 
 -12   5   8        5.69       11.21      3.62 o 
 -11   5   8       21.53       21.28      3.41 o 
 -10   5   8       13.53       14.36      3.03 o 
  -9   5   8      263.11      260.76      7.97 o 
  -8   5   8      220.80      203.40      6.94 o 
  -7   5   8       60.85       66.56      4.31 o 
  -6   5   8        1.88       -0.27      1.84 o 
  -5   5   8      298.69      316.82      7.62 o 
  -4   5   8      368.00      346.63      7.69 o 
  -3   5   8        5.58        9.16      1.54 o 
  -2   5   8      441.49      404.43      6.12 o 
  -1   5   8      201.19      207.60      5.08 o 
   0   5   8       29.11       32.04      2.23 o 
   1   5   8       17.36       19.32      1.92 o 
   2   5   8      218.62      204.34      5.77 o 
   3   5   8       10.11       11.16      1.61 o 
   4   5   8      587.88      582.64      8.96 o 
   5   5   8        0.36        2.12      1.49 o 
   6   5   8       50.43       48.45      2.69 o 
   7   5   8       19.85       11.79      1.73 o 
   8   5   8        9.54        8.96      1.90 o 
   9   5   8        0.03       -1.52      1.52 o 
  10   5   8        4.91        2.19      1.73 o 
  11   5   8      125.14      121.82      4.03 o 
  12   5   8       31.83       22.40      2.18 o 
  13   5   8       10.84       10.14      2.13 o 
  14   5   8        2.67        3.71      1.70 o 
 -14   6   8       29.93       19.21      9.86 o 
 -13   6   8       55.73       64.81      7.21 o 
 -12   6   8       10.50       17.59      7.44 o 
 -11   6   8       89.19       95.77      8.01 o 
 -10   6   8        0.56       -3.88      3.88 o 
  -9   6   8       51.51       57.38      5.21 o 
  -8   6   8       51.33       49.09      5.83 o 
  -7   6   8        1.94        5.13      2.96 o 
  -6   6   8       46.75       42.51      3.89 o 
  -5   6   8       35.00       36.93      3.77 o 
  -4   6   8       15.62       12.44      3.59 o 
  -3   6   8      391.26      354.09      9.24 o 
  -2   6   8       66.16       68.71      3.22 o 
  -1   6   8       94.39       91.42      4.67 o 
   0   6   8       15.41        8.49      2.58 o 
   1   6   8      164.77      169.45      7.09 o 
   2   6   8        0.56       -1.36      2.10 o 
   3   6   8      140.12      142.68      5.71 o 
   4   6   8      210.91      197.90      6.66 o 
   5   6   8       15.82       24.09      3.50 o 
   6   6   8      309.71      337.01     10.47 o 
   7   6   8      155.59      165.04      6.06 o 
   8   6   8      133.93      138.73      5.52 o 
   9   6   8        0.07       -2.19      2.19 o 
  10   6   8       11.18        5.79      2.51 o 
  11   6   8        0.35       -0.55      2.24 o 
  12   6   8       10.83        6.75      2.76 o 
  13   6   8        0.39        1.19      2.46 o 
 -12   7   8        4.40       -3.17      4.17 o 
 -11   7   8       27.55       42.48      6.69 o 
 -10   7   8        5.55        8.19      3.84 o 
  -9   7   8        1.89       10.77      3.92 o 
  -8   7   8        0.82       -4.98      4.98 o 
  -7   7   8       52.20       61.88      8.34 o 
  -6   7   8       13.29       14.19      3.86 o 
  -5   7   8        3.73        8.99      3.48 o 
  -4   7   8       97.12       75.50      8.57 o 
  -3   7   8        1.31       -0.25      2.85 o 
  -2   7   8       50.86       43.56      6.69 o 
  -1   7   8        3.77        2.99      3.04 o 
   0   7   8        4.49        1.83      3.12 o 
   1   7   8        8.43        6.05      3.19 o 
   2   7   8        0.73       -1.14      2.73 o 
   3   7   8       24.39       23.36      4.11 o 
   4   7   8        0.10       -0.16      2.77 o 
   5   7   8        6.86        8.96      3.35 o 
   6   7   8       29.89       27.60      4.69 o 
   7   7   8       35.77       45.74      5.24 o 
   8   7   8        0.01       -2.40      2.88 o 
   9   7   8        2.73        2.53      3.80 o 
  10   7   8       77.36       71.35      5.88 o 
  -9   8   8       13.69       23.81      5.20 o 
  -8   8   8        0.28       -0.62      4.84 o 
  -7   8   8        0.09        2.24      5.08 o 
  -6   8   8       21.92       30.76      6.41 o 
  -5   8   8       21.10       35.36     15.17 o 
  -4   8   8        7.19        6.50      4.62 o 
  -3   8   8       43.71       53.37      7.24 o 
  -2   8   8        2.11        5.69      3.59 o 
  -1   8   8        2.28        5.10      3.62 o 
   0   8   8       70.29       61.84      5.80 o 
   1   8   8        0.07        0.23      3.27 o 
   2   8   8       25.60       34.68      4.79 o 
   3   8   8        3.90        1.48      4.66 o 
   4   8   8       36.76       45.49      9.02 o 
   5   8   8       13.40       10.76      7.85 o 
   6   8   8       40.66       49.89      6.06 o 
   7   8   8       39.15       37.59      5.70 o 
 -19   1   9        8.71        7.51      3.71 o 
 -18   1   9       10.62        7.74      3.48 o 
 -17   1   9       20.69       23.31      4.11 o 
 -16   1   9        0.61        0.35      2.77 o 
 -15   1   9      115.66      121.01      8.79 o 
 -14   1   9       69.30       75.95      5.22 o 
 -13   1   9      249.78      224.35      8.22 o 
 -12   1   9      658.33      639.11     12.60 o 
 -11   1   9      164.76      166.92      4.40 o 
 -10   1   9      114.32      115.83      2.98 o 
  -9   1   9      445.00      424.33      8.57 o 
  -8   1   9       18.47       24.02      1.38 o 
  -7   1   9       10.66       15.62      1.41 o 
  -6   1   9      118.82      136.95      3.42 o 
  -5   1   9       39.95       46.02      2.00 o 
  -4   1   9     1355.20     1428.99     12.91 o 
  -3   1   9       22.47       22.34      1.18 o 
  -2   1   9      101.59      117.35      2.30 o 
  -1   1   9      803.06      798.94      7.55 o 
   0   1   9      129.01      120.42      2.87 o 
   1   1   9       50.85       48.54      1.41 o 
   2   1   9      321.39      347.52      6.65 o 
   3   1   9      353.22      355.24      4.26 o 
   4   1   9        9.13        9.86      0.89 o 
   5   1   9      173.68      161.15      2.89 o 
   6   1   9      948.05      950.95     10.50 o 
   7   1   9      112.64      108.90      2.74 o 
   8   1   9      104.15      113.63      3.15 o 
   9   1   9     1680.63     1686.09     18.71 o 
  10   1   9      997.45     1007.57     12.92 o 
  11   1   9       48.33       44.36      2.55 o 
  12   1   9        0.11        1.31      1.28 o 
  13   1   9       20.94       16.09      1.75 o 
  14   1   9        0.68        2.91      1.41 o 
  15   1   9        8.81        6.02      1.55 o 
  16   1   9        2.51        0.74      1.49 o 
  17   1   9       10.45       23.84      2.36 o 
 -18   2   9        9.95       13.91      3.87 o 
 -17   2   9        0.01        2.81      3.86 o 
 -16   2   9       20.09       28.29      4.25 o 
 -15   2   9       48.57       54.92      4.96 o 
 -14   2   9        1.07       -0.23      2.84 o 
 -13   2   9       63.63       68.56      5.09 o 
 -12   2   9       55.08       49.26      3.21 o 
 -11   2   9        4.17        1.72      1.24 o 
 -10   2   9       23.13       24.70      1.80 o 
  -9   2   9       31.52       30.49      1.72 o 
  -8   2   9       42.20       37.18      2.14 o 
  -7   2   9      254.39      264.38      5.14 o 
  -6   2   9       98.01      111.19      2.65 o 
  -5   2   9        5.17        5.02      0.83 o 
  -4   2   9      286.15      300.63      3.97 o 
  -3   2   9     1923.66     1939.72     18.85 o 
  -2   2   9      736.03      691.55      7.96 o 
  -1   2   9       48.04       38.74      1.37 o 
   0   2   9      304.67      336.64      4.05 o 
   1   2   9       67.24       58.90      1.73 o 
   2   2   9        0.40       -0.55      0.60 o 
   3   2   9        0.72        0.18      0.72 o 
   4   2   9       20.16       19.57      1.28 o 
   5   2   9       94.03      101.64      2.91 o 
   6   2   9      255.52      238.58      3.91 o 
   7   2   9      160.91      148.96      2.77 o 
   8   2   9      222.27      213.87      3.35 o 
   9   2   9      158.18      155.47      3.10 o 
  10   2   9       11.62        9.28      1.19 o 
  11   2   9       64.36       62.88      2.57 o 
  12   2   9       24.71       20.61      2.17 o 
  13   2   9        1.42       -0.01      1.59 o 
  14   2   9        1.23       -0.13      1.72 o 
  15   2   9       24.20       25.96      2.40 o 
  16   2   9        0.14       -1.86      1.86 o 
  17   2   9       72.88       75.45      6.71 o 
 -18   3   9        3.94        2.55      3.65 o 
 -17   3   9        1.05       -0.03      3.34 o 
 -16   3   9        0.01        1.16      3.07 o 
 -15   3   9       37.71       39.58      4.64 o 
 -14   3   9       23.88       23.77      4.05 o 
 -13   3   9       66.29       65.30      5.08 o 
 -12   3   9       27.54       17.74      3.21 o 
 -11   3   9       13.02       18.65      2.95 o 
 -10   3   9       55.42       50.73      2.60 o 
  -9   3   9       89.53       83.71      2.73 o 
  -8   3   9       73.16       71.18      3.09 o 
  -7   3   9       34.04       30.38      2.07 o 
  -6   3   9      364.94      370.76      5.82 o 
  -5   3   9       29.27       32.17      1.88 o 
  -4   3   9      621.87      581.98      7.58 o 
  -3   3   9      217.50      239.89      4.68 o 
  -2   3   9      782.37      833.17      9.31 o 
  -1   3   9       20.30       16.04      1.25 o 
   0   3   9      453.72      474.85      6.14 o 
   1   3   9        8.36       13.02      1.19 o 
   2   3   9       45.26       32.76      1.58 o 
   3   3   9        0.04        0.28      0.92 o 
   4   3   9       12.97        9.54      1.28 o 
   5   3   9       41.73       31.66      1.67 o 
   6   3   9      227.29      219.32      3.89 o 
   7   3   9       44.36       42.33      1.79 o 
   8   3   9       24.83       21.22      1.78 o 
   9   3   9      133.31      137.71      3.11 o 
  10   3   9       23.39       28.04      1.69 o 
  11   3   9       30.12       32.86      1.74 o 
  12   3   9        0.06       -0.86      1.70 o 
  13   3   9        4.14        9.31      2.82 o 
  14   3   9        0.62        0.18      1.82 o 
  15   3   9       56.21       69.34      6.63 o 
  16   3   9       15.68       18.38      5.08 o 
 -17   4   9        0.92        1.42      3.67 o 
 -16   4   9        1.39       -3.45      3.67 o 
 -15   4   9       14.34       13.00      3.95 o 
 -14   4   9       63.04       58.47      5.37 o 
 -13   4   9       16.09       14.10      5.22 o 
 -12   4   9        7.44        5.30      2.72 o 
 -11   4   9        0.12       -0.52      2.86 o 
 -10   4   9      224.60      220.51      7.18 o 
  -9   4   9       16.55       14.41      4.52 o 
  -8   4   9      115.73      116.75      4.07 o 
  -7   4   9      140.89      145.98      4.42 o 
  -6   4   9       49.90       39.35      2.33 o 
  -5   4   9        8.31       12.58      1.69 o 
  -4   4   9       20.64       20.74      1.86 o 
  -3   4   9      361.87      353.97      5.47 o 
  -2   4   9      353.45      330.29      5.61 o 
  -1   4   9      164.59      175.90      3.50 o 
   0   4   9       94.08       79.56      4.02 o 
   1   4   9      269.25      301.71      5.15 o 
   2   4   9      960.26      964.60     11.46 o 
   3   4   9     1531.44     1467.98     16.07 o 
   4   4   9      499.44      489.93      7.76 o 
   5   4   9       86.67       85.35      2.90 o 
   6   4   9       73.10       68.46      2.60 o 
   7   4   9       27.57       31.30      2.52 o 
   8   4   9       68.24       77.48      2.91 o 
   9   4   9       40.97       39.94      2.23 o 
  10   4   9       20.92       17.92      1.76 o 
  11   4   9      305.64      309.30      5.75 o 
  12   4   9       15.81       13.15      1.68 o 
  13   4   9       21.97       18.96      2.50 o 
  14   4   9       18.95       24.34      3.55 o 
  15   4   9        0.80        1.04      2.08 o 
 -16   5   9        1.00       -1.42      4.31 o 
 -15   5   9       14.42       18.93      5.42 o 
 -14   5   9       15.50       21.54      7.96 o 
 -13   5   9       22.76       22.62      4.41 o 
 -12   5   9        6.22        4.73      3.23 o 
 -11   5   9       14.98       11.94      3.19 o 
 -10   5   9       18.20       12.81      3.04 o 
  -9   5   9        0.11       -0.53      2.42 o 
  -8   5   9        3.85        3.96      2.52 o 
  -7   5   9      171.48      195.87      5.42 o 
  -6   5   9       67.40       45.11      2.94 o 
  -5   5   9        0.79        1.65      2.01 o 
  -4   5   9      359.88      371.79     11.66 o 
  -3   5   9       35.12       35.26      2.09 o 
  -2   5   9       71.77       72.42      2.75 o 
  -1   5   9      216.89      218.75      4.69 o 
   0   5   9       57.30       64.14      3.33 o 
   1   5   9       97.85      106.23      3.79 o 
   2   5   9      443.95      434.17      7.91 o 
   3   5   9        2.11       -1.16      1.54 o 
   4   5   9      156.07      153.28      4.30 o 
   5   5   9       78.41       78.28      3.10 o 
   6   5   9        4.81        4.68      1.62 o 
   7   5   9       94.88       83.24      3.33 o 
   8   5   9        7.87        6.23      1.78 o 
   9   5   9        2.41       -1.05      1.65 o 
  10   5   9       14.54       17.45      2.19 o 
  11   5   9        1.32        2.12      1.79 o 
  12   5   9       10.70       12.09      2.04 o 
  13   5   9       12.46        9.00      1.97 o 
  14   5   9        0.67       -1.02      1.67 o 
 -14   6   9       12.77       11.16      5.29 o 
 -13   6   9        3.25        4.37      4.78 o 
 -12   6   9        1.03        2.46      4.25 o 
 -11   6   9        3.96        9.29      3.92 o 
 -10   6   9       18.80       42.75      5.77 o 
  -9   6   9       59.26       62.28      5.54 o 
  -8   6   9       38.28       25.37      4.38 o 
  -7   6   9        6.36        5.56      3.34 o 
  -6   6   9       20.01       19.87      3.20 o 
  -5   6   9        8.97       11.27      2.82 o 
  -4   6   9        0.00       -0.21      2.40 o 
  -3   6   9       92.31       97.10      5.03 o 
  -2   6   9      429.97      413.73      8.23 o 
  -1   6   9       11.34       12.09      2.06 o 
   0   6   9      824.00      801.57     23.06 o 
   1   6   9       82.40       72.07      4.41 o 
   2   6   9        3.83        8.66      2.48 o 
   3   6   9       51.65       49.16      3.82 o 
   4   6   9       11.87        7.37      2.65 o 
   5   6   9        2.43        1.04      2.10 o 
   6   6   9       30.10       22.48      2.87 o 
   7   6   9       68.72       68.67      4.76 o 
   8   6   9        2.48       -0.76      2.32 o 
   9   6   9       16.31       16.56      3.31 o 
  10   6   9       18.66       26.85      3.11 o 
  11   6   9       87.22       92.86      9.47 o 
  12   6   9        6.99       12.43      3.14 o 
 -12   7   9       14.55       19.78      5.96 o 
 -11   7   9       63.37       81.48     11.39 o 
 -10   7   9       13.25       12.77      4.29 o 
  -9   7   9        8.78       14.51      4.17 o 
  -8   7   9       79.50       72.97      8.01 o 
  -7   7   9        6.35        6.75      3.69 o 
  -6   7   9       47.46       44.06      4.99 o 
  -5   7   9       64.23       61.85      5.67 o 
  -4   7   9       11.70       10.71      3.69 o 
  -3   7   9        2.02        4.84      3.24 o 
  -2   7   9        2.10        2.16      2.96 o 
  -1   7   9       27.25       34.18      4.49 o 
   0   7   9        0.61        1.36      3.70 o 
   1   7   9        3.87        5.47      3.14 o 
   2   7   9       12.73        9.95      3.57 o 
   3   7   9        0.03        0.63      2.84 o 
   4   7   9       38.95       37.45      4.53 o 
   5   7   9        5.74        8.07      3.34 o 
   6   7   9        1.10       -0.97      3.36 o 
   7   7   9       12.02        4.72      3.56 o 
   8   7   9        3.60       -0.61      4.70 o 
   9   7   9        0.00        3.34      7.04 o 
  10   7   9        1.08       -0.13      3.10 o 
  -8   8   9       20.58       21.49      7.81 o 
  -7   8   9       11.26        8.46      5.54 o 
  -6   8   9        3.73        2.28      4.89 o 
  -5   8   9        0.03        2.40      4.61 o 
  -4   8   9        0.59        3.59      4.82 o 
  -3   8   9        0.00        2.25      4.58 o 
  -2   8   9       50.02       65.90      6.19 o 
  -1   8   9       16.35       19.56      4.38 o 
   0   8   9        0.01       -2.95      3.79 o 
   1   8   9       11.24       20.09      4.50 o 
   2   8   9       49.16       61.54      5.87 o 
   3   8   9        0.89        1.99      3.31 o 
   4   8   9        2.11        0.20      3.41 o 
   5   8   9        9.61       15.27      7.71 o 
   6   8   9        2.85       -0.89      4.58 o 
 -19   0  10      176.52      196.85     14.73 o 
 -18   0  10       16.42       11.69      9.86 o 
 -17   0  10      215.21      208.90     15.63 o 
 -16   0  10      202.68      236.19     16.05 o 
 -15   0  10      458.34      482.64     23.16 o 
 -14   0  10       36.78       38.69      7.60 o 
 -13   0  10      174.95      191.60     13.37 o 
 -12   0  10      223.12      220.82      9.25 o 
 -11   0  10      659.07      650.26     21.68 o 
 -10   0  10      743.40      740.58     19.85 o 
  -9   0  10       38.57       41.69      2.65 o 
  -8   0  10     1321.44     1465.33     20.21 o 
  -7   0  10      808.65      821.64     15.70 o 
  -6   0  10      301.92      371.81      7.90 o 
  -5   0  10      168.53      162.88      4.83 o 
  -4   0  10       72.83       61.34      3.02 o 
  -3   0  10      496.69      435.48      7.66 o 
  -2   0  10     2327.03     2270.95     29.11 o 
  -1   0  10       40.50       37.84      2.01 o 
   0   0  10      209.93      227.31      4.56 o 
   1   0  10      432.20      488.56      6.86 o 
   2   0  10     3800.12     4097.89     50.38 o 
   3   0  10      459.88      471.68     13.48 o 
   4   0  10      613.36      616.69      9.55 o 
   5   0  10      147.88      138.15      3.49 o 
   6   0  10      338.15      340.48      7.24 o 
   7   0  10       20.01       16.82      2.02 o 
   8   0  10      718.45      736.31     17.40 o 
   9   0  10     4328.26     4319.76     63.63 o 
  10   0  10      227.57      226.52      6.84 o 
  11   0  10      102.07       90.38      4.37 o 
  12   0  10       48.70       50.94      3.50 o 
  13   0  10        5.46        2.96      2.13 o 
  14   0  10        9.82        2.21      2.13 o 
  15   0  10        0.65       -0.80      2.18 o 
  16   0  10        1.61       -2.09      2.16 o 
  17   0  10       41.97       49.92      4.30 o 
 -18   1  10       30.02       25.83      5.13 o 
 -17   1  10        0.10       -0.56      2.94 o 
 -16   1  10        0.44        0.64      2.86 o 
 -15   1  10       24.96       25.26      4.09 o 
 -14   1  10      188.55      188.11      8.79 o 
 -13   1  10       87.02       83.66      6.06 o 
 -12   1  10       12.79        6.94      2.14 o 
 -11   1  10       38.35       40.96      2.63 o 
 -10   1  10       67.66       74.04      2.65 o 
  -9   1  10       55.32       53.51      2.18 o 
  -8   1  10       37.35       42.54      3.17 o 
  -7   1  10      527.76      509.98      6.30 o 
  -6   1  10       61.73       86.47      2.45 o 
  -5   1  10        2.29        4.24      1.03 o 
  -4   1  10       27.12       28.39      1.48 o 
  -3   1  10       45.78       39.20      1.49 o 
  -2   1  10      155.11      177.07      3.10 o 
  -1   1  10      522.73      564.89      6.82 o 
   0   1  10     1468.70     1494.63     13.53 o 
   1   1  10      167.90      183.80      3.01 o 
   2   1  10      284.52      263.26      4.69 o 
   3   1  10        3.43        2.09      0.88 o 
   4   1  10       17.50       16.33      1.10 o 
   5   1  10      357.58      336.39      5.97 o 
   6   1  10       43.96       44.45      1.69 o 
   7   1  10      168.51      173.92      3.52 o 
   8   1  10       14.79       17.52      1.52 o 
   9   1  10      870.63      866.73     11.65 o 
  10   1  10       96.73       93.44      3.47 o 
  11   1  10        2.83        2.69      1.66 o 
  12   1  10        0.17       -0.01      1.38 o 
  13   1  10       11.60       12.05      1.72 o 
  14   1  10       51.66       48.32      2.77 o 
  15   1  10        1.59        1.99      1.57 o 
  16   1  10        2.71        3.43      1.70 o 
 -18   2  10        0.49        0.89      3.35 o 
 -17   2  10       22.94       25.57      5.62 o 
 -16   2  10        8.80       11.34      3.58 o 
 -15   2  10       16.94       18.05      3.80 o 
 -14   2  10       37.21       31.70      4.34 o 
 -13   2  10      306.78      289.34      9.71 o 
 -12   2  10        2.89       -0.21      2.22 o 
 -11   2  10        8.54        9.45      1.88 o 
 -10   2  10       25.46       30.47      3.38 o 
  -9   2  10       70.97       65.26      2.47 o 
  -8   2  10       65.32       67.67      2.30 o 
  -7   2  10       30.08       32.61      1.72 o 
  -6   2  10      461.35      501.16      6.50 o 
  -5   2  10        2.96        2.64      0.98 o 
  -4   2  10        7.44        3.75      1.02 o 
  -3   2  10       97.14      122.77      2.96 o 
  -2   2  10      112.91      128.68      2.83 o 
  -1   2  10      116.50      109.24      2.48 o 
   0   2  10     1602.96     1712.44     16.08 o 
   1   2  10        0.80        0.39      0.87 o 
   2   2  10       50.42       44.73      1.76 o 
   3   2  10     1096.95     1048.19     10.06 o 
   4   2  10      439.84      441.44      5.64 o 
   5   2  10       35.59       25.85      1.48 o 
   6   2  10       40.45       50.10      1.92 o 
   7   2  10       18.49       15.13      1.28 o 
   8   2  10      627.93      607.56      8.13 o 
   9   2  10        0.02       -1.00      1.08 o 
  10   2  10        4.27        5.09      1.29 o 
  11   2  10        0.78        2.03      1.34 o 
  12   2  10       22.18       25.71      2.27 o 
  13   2  10       28.17       27.93      2.27 o 
  14   2  10        4.39        2.02      1.45 o 
  15   2  10       63.34       66.33      2.95 o 
  16   2  10        1.06       -1.75      1.88 o 
 -17   3  10        2.64       -3.01      3.01 o 
 -16   3  10        0.41        4.10      3.43 o 
 -15   3  10       33.49       32.01      4.60 o 
 -14   3  10       30.24       31.11      4.35 o 
 -13   3  10       34.41       26.01      4.12 o 
 -12   3  10        2.53        3.68      2.59 o 
 -11   3  10       67.52       58.11      4.00 o 
 -10   3  10        5.18        5.61      2.21 o 
  -9   3  10        2.61        4.29      1.47 o 
  -8   3  10      172.77      195.13      4.22 o 
  -7   3  10       14.70       16.94      1.72 o 
  -6   3  10       73.01       75.96      4.74 o 
  -5   3  10       10.80        5.01      1.32 o 
  -4   3  10        1.42        0.02      1.04 o 
  -3   3  10       44.44       52.04      2.11 o 
  -2   3  10        1.96       -0.30      0.99 o 
  -1   3  10       33.63       32.43      1.60 o 
   0   3  10      373.57      399.66      5.34 o 
   1   3  10      106.03      117.42      2.70 o 
   2   3  10        1.40       -0.18      0.91 o 
   3   3  10       92.58       76.17      2.23 o 
   4   3  10      134.25      126.98      3.61 o 
   5   3  10       89.37       86.95      2.60 o 
   6   3  10       42.63       50.76      2.06 o 
   7   3  10       63.38       66.13      2.27 o 
   8   3  10       12.46       15.81      1.82 o 
   9   3  10       37.87       32.07      2.40 o 
  10   3  10      115.82      103.12      3.56 o 
  11   3  10       28.42       33.17      1.95 o 
  12   3  10      181.61      189.91      4.14 o 
  13   3  10       13.93       15.29      1.60 o 
  14   3  10       15.83       14.52      1.49 o 
  15   3  10       93.86      111.46      4.89 o 
 -17   4  10        0.00       -4.02      4.02 o 
 -16   4  10        0.49       -3.38      3.38 o 
 -15   4  10       18.40       21.93      4.25 o 
 -14   4  10        9.68        5.59      3.54 o 
 -13   4  10       13.42        9.40      3.60 o 
 -12   4  10       25.53       32.25      5.07 o 
 -11   4  10       11.16       14.29      3.02 o 
 -10   4  10      171.93      159.64      6.22 o 
  -9   4  10        0.23        1.03      2.36 o 
  -8   4  10       41.62       51.51      3.02 o 
  -7   4  10      467.92      451.65      8.38 o 
  -6   4  10       59.05       56.57      3.05 o 
  -5   4  10       97.36       94.08      3.25 o 
  -4   4  10        0.00       -0.18      0.95 o 
  -3   4  10        5.65        9.46      1.40 o 
  -2   4  10       22.24       25.47      1.76 o 
  -1   4  10       79.70       75.69      2.58 o 
   0   4  10       17.67       21.96      1.74 o 
   1   4  10       70.20       58.71      2.72 o 
   2   4  10      459.74      455.26      6.80 o 
   3   4  10      368.00      359.17      5.73 o 
   4   4  10      148.55      149.02      3.94 o 
   5   4  10       27.40       27.89      2.54 o 
   6   4  10       49.36       52.28      2.48 o 
   7   4  10      125.74      133.65      3.91 o 
   8   4  10       11.63        9.74      1.72 o 
   9   4  10      117.47      108.08      3.49 o 
  10   4  10       34.96       36.06      2.29 o 
  11   4  10        0.08       -0.90      1.58 o 
  12   4  10        0.70        0.02      1.59 o 
  13   4  10        0.59        1.62      1.46 o 
  14   4  10        0.18        1.31      1.48 o 
 -15   5  10       18.87       12.33      5.15 o 
 -14   5  10        8.55        5.96      9.09 o 
 -13   5  10       25.78       31.49      9.00 o 
 -12   5  10       11.04        1.12      4.44 o 
 -11   5  10       33.71       20.74      4.18 o 
 -10   5  10       13.41        6.25      3.34 o 
  -9   5  10      232.87      218.64     13.66 o 
  -8   5  10      319.38      306.90     13.26 o 
  -7   5  10      109.96       97.64      4.41 o 
  -6   5  10       46.84       36.76      3.15 o 
  -5   5  10      175.77      167.19      5.56 o 
  -4   5  10        3.43        8.84      2.30 o 
  -3   5  10        0.08        0.45      1.42 o 
  -2   5  10       16.04       18.60      1.89 o 
  -1   5  10      979.94      943.44     12.49 o 
   0   5  10      435.60      451.95      7.47 o 
   1   5  10      956.72      946.06     13.73 o 
   2   5  10      523.55      526.97      9.36 o 
   3   5  10      125.90      120.23      4.29 o 
   4   5  10        6.45        7.07      1.92 o 
   5   5  10       50.86       48.38      2.71 o 
   6   5  10        1.07        2.65      1.60 o 
   7   5  10      124.68      135.64      6.45 o 
   8   5  10        7.91        6.81      1.86 o 
   9   5  10       35.78       33.64      2.53 o 
  10   5  10       15.44       10.15      1.98 o 
  11   5  10       38.12       36.67      2.73 o 
  12   5  10        7.30        7.71      2.21 o 
  13   5  10        0.04        3.21      1.91 o 
 -13   6  10        6.02       -4.09      4.09 o 
 -12   6  10       12.41        4.83      4.53 o 
 -11   6  10       18.47       23.06      4.60 o 
 -10   6  10      224.58      213.15      9.41 o 
  -9   6  10       12.85       13.64      4.11 o 
  -8   6  10      122.84      123.37      7.15 o 
  -7   6  10        0.21        1.05      3.30 o 
  -6   6  10        5.59       -0.52      3.07 o 
  -5   6  10        4.10        3.71      2.50 o 
  -4   6  10       22.15       23.97      3.04 o 
  -3   6  10       15.64       11.74      2.63 o 
  -2   6  10       61.66       62.72      6.00 o 
  -1   6  10        5.16        3.35      2.01 o 
   0   6  10       26.70       31.95      2.85 o 
   1   6  10        1.50        2.66      2.54 o 
   2   6  10       74.70       80.71      4.95 o 
   3   6  10       42.13       49.60      3.56 o 
   4   6  10       20.19       24.71      2.89 o 
   5   6  10        6.68        2.82      3.12 o 
   6   6  10        1.82       -2.27      2.27 o 
   7   6  10       75.95       69.15      4.37 o 
   8   6  10       34.14       30.23      3.44 o 
   9   6  10        0.36       -1.36      2.32 o 
  10   6  10       30.24       28.16      3.35 o 
  11   6  10       44.84       50.63      3.91 o 
 -11   7  10        8.20       12.64      5.35 o 
 -10   7  10        6.29        1.59      3.88 o 
  -9   7  10       46.92       54.66      5.88 o 
  -8   7  10       12.91       13.02      4.15 o 
  -7   7  10       12.85       15.45      4.24 o 
  -6   7  10       18.68       10.32      3.93 o 
  -5   7  10       36.63       41.07      7.71 o 
  -4   7  10        1.63        1.08      3.32 o 
  -3   7  10        0.10        2.00      3.17 o 
  -2   7  10       22.09       27.12      4.43 o 
  -1   7  10        1.44        0.82      3.13 o 
   0   7  10        0.01       -2.91      2.91 o 
   1   7  10        2.14        3.20      3.24 o 
   2   7  10       70.20       68.94      5.56 o 
   3   7  10        3.88        3.70      3.10 o 
   4   7  10       17.24       22.40      3.95 o 
   5   7  10       11.24       13.18      4.21 o 
   6   7  10        2.06        0.61      6.46 o 
   7   7  10        9.01       12.21      4.01 o 
   8   7  10        0.67        1.06      3.39 o 
   9   7  10        1.40        0.23      3.51 o 
  -7   8  10       48.22       63.52     15.67 o 
  -6   8  10       25.64       33.84      6.81 o 
  -5   8  10        5.20        2.61      4.87 o 
  -4   8  10        0.49        0.96      4.78 o 
  -3   8  10       11.81       13.60      7.75 o 
  -2   8  10        6.26        6.87      3.95 o 
  -1   8  10       66.76       69.83      6.29 o 
   0   8  10        8.63       17.61      4.39 o 
   1   8  10        6.56       17.44      5.28 o 
   2   8  10        3.38        0.49      3.51 o 
   3   8  10       21.88       20.61      4.36 o 
   4   8  10        6.88        8.54      5.85 o 
   5   8  10       34.86       31.08      5.62 o 
 -18   1  11        0.23        3.96      4.72 o 
 -17   1  11        1.29        3.98      3.40 o 
 -16   1  11        0.89       -2.03      2.93 o 
 -15   1  11      263.55      275.99      9.99 o 
 -14   1  11        5.16        3.53      3.04 o 
 -13   1  11      123.23      124.71      6.59 o 
 -12   1  11       29.71       31.90      3.31 o 
 -11   1  11      155.45      130.65      4.28 o 
 -10   1  11      192.36      227.74      5.45 o 
  -9   1  11      187.08      185.68      4.70 o 
  -8   1  11     1638.03     1690.65     18.40 o 
  -7   1  11      380.40      350.91      9.32 o 
  -6   1  11     1003.28     1012.02     11.90 o 
  -5   1  11       39.65       38.72      1.90 o 
  -4   1  11       39.59       40.94      1.87 o 
  -3   1  11       79.25       78.19      2.08 o 
  -2   1  11       10.67       10.88      1.18 o 
  -1   1  11      238.05      231.07      3.52 o 
   0   1  11     1931.34     2011.44     18.61 o 
   1   1  11       44.52       55.20      1.96 o 
   2   1  11      410.49      415.86      5.35 o 
   3   1  11       53.56       58.64      1.87 o 
   4   1  11      456.35      464.63      5.66 o 
   5   1  11      200.70      187.49      3.54 o 
   6   1  11       50.27       45.11      1.94 o 
   7   1  11       79.55       73.73      2.47 o 
   8   1  11      144.30      134.97      4.12 o 
   9   1  11      521.77      526.35      8.47 o 
  10   1  11      161.87      151.67      4.04 o 
  11   1  11       37.40       42.45      2.36 o 
  12   1  11       48.64       35.39      2.68 o 
  13   1  11       21.83       22.21      2.03 o 
  14   1  11       39.53       42.95      2.54 o 
  15   1  11        9.53        8.44      1.83 o 
  16   1  11       34.29       42.70      3.22 o 
 -18   2  11       34.85       31.79      5.05 o 
 -17   2  11       14.93        6.06      3.68 o 
 -16   2  11       18.70       25.17      4.53 o 
 -15   2  11       95.67      102.73      6.58 o 
 -14   2  11       87.39       73.74      6.97 o 
 -13   2  11        7.15        9.35      3.29 o 
 -12   2  11      270.80      267.42      7.89 o 
 -11   2  11       67.84       72.19      4.30 o 
 -10   2  11      296.59      279.39      6.03 o 
  -9   2  11        0.86       -1.44      1.51 o 
  -8   2  11       86.47       87.58      2.82 o 
  -7   2  11       38.27       35.97      1.90 o 
  -6   2  11      126.60      133.09      4.32 o 
  -5   2  11       45.13       38.34      2.14 o 
  -4   2  11       41.10       37.64      1.76 o 
  -3   2  11      311.44      308.73      5.39 o 
  -2   2  11        0.00        0.36      1.02 o 
  -1   2  11       74.71       69.84      2.20 o 
   0   2  11        4.27        2.96      1.15 o 
   1   2  11      554.81      551.59      6.98 o 
   2   2  11      160.03      158.46      3.48 o 
   3   2  11       91.78       95.82      3.10 o 
   4   2  11        4.85        6.04      1.06 o 
   5   2  11      106.07       98.48      2.51 o 
   6   2  11        0.09       -0.31      0.98 o 
   7   2  11      475.55      502.16      6.48 o 
   8   2  11       28.31       32.41      2.10 o 
   9   2  11      168.10      172.61      4.63 o 
  10   2  11       19.58       13.49      1.85 o 
  11   2  11        0.28        2.05      1.53 o 
  12   2  11        0.35        0.76      1.86 o 
  13   2  11       62.62       54.32      3.00 o 
  14   2  11       36.64       46.89      2.67 o 
  15   2  11       67.63       75.70      3.32 o 
  16   2  11       46.75       63.76      8.23 o 
 -17   3  11        5.97       -0.45      4.02 o 
 -16   3  11       14.46       14.05      4.26 o 
 -15   3  11        0.05       -3.09      3.09 o 
 -14   3  11        0.33        0.00      3.16 o 
 -13   3  11        0.03       -0.23      2.83 o 
 -12   3  11        2.36       -1.92      2.28 o 
 -11   3  11        0.12       -0.22      2.23 o 
 -10   3  11       30.92       41.36      4.44 o 
  -9   3  11       25.06       31.29      2.84 o 
  -8   3  11       33.64       40.69      2.24 o 
  -7   3  11       43.30       42.54      3.94 o 
  -6   3  11       24.32       17.07      2.49 o 
  -5   3  11        0.35       -0.09      1.14 o 
  -4   3  11      279.96      274.15      5.91 o 
  -3   3  11       75.21       72.41      2.50 o 
  -2   3  11       16.49       16.04      1.54 o 
  -1   3  11      761.64      732.39      8.32 o 
   0   3  11      173.10      173.05      3.77 o 
   1   3  11        5.88       11.53      1.36 o 
   2   3  11      833.92      822.38      9.61 o 
   3   3  11       19.92       21.72      1.49 o 
   4   3  11      216.12      207.11      3.96 o 
   5   3  11      283.88      267.38      4.77 o 
   6   3  11        3.70        1.63      1.39 o 
   7   3  11      850.77      776.02     11.18 o 
   8   3  11        6.24        6.87      1.59 o 
   9   3  11       38.43       28.54      2.08 o 
  10   3  11        0.31        0.25      1.39 o 
  11   3  11        3.35        3.43      1.50 o 
  12   3  11       16.82       14.82      1.76 o 
  13   3  11        1.53        1.07      1.44 o 
  14   3  11       21.78       18.77      1.88 o 
  15   3  11       74.06       84.26      4.43 o 
 -16   4  11        0.84        2.45      3.67 o 
 -15   4  11        3.79        0.95      3.50 o 
 -14   4  11        0.04        0.44      3.20 o 
 -13   4  11      130.31      117.17      7.03 o 
 -12   4  11        0.04        1.39      2.58 o 
 -11   4  11       27.18       24.39      3.51 o 
 -10   4  11       73.60       48.07      4.08 o 
  -9   4  11       36.70       34.59      3.59 o 
  -8   4  11      572.32      490.63      9.91 o 
  -7   4  11      185.49      161.43      4.95 o 
  -6   4  11      299.99      307.90      6.65 o 
  -5   4  11       25.98       23.56      2.41 o 
  -4   4  11      164.31      165.30      4.57 o 
  -3   4  11       91.33       98.44      2.96 o 
  -2   4  11      309.04      306.29      5.72 o 
  -1   4  11       39.59       39.82      2.26 o 
   0   4  11       45.83       40.69      2.10 o 
   1   4  11      383.05      377.73      5.81 o 
   2   4  11     1191.90     1173.12     12.94 o 
   3   4  11      138.05      137.86      3.68 o 
   4   4  11        0.30       -0.60      1.47 o 
   5   4  11        0.08        0.25      1.44 o 
   6   4  11       40.21       40.89      2.38 o 
   7   4  11      230.38      243.88      5.48 o 
   8   4  11      121.64      147.74      4.22 o 
   9   4  11        0.20       -1.14      1.47 o 
  10   4  11        7.09        4.51      1.71 o 
  11   4  11        8.57        7.54      1.75 o 
  12   4  11       22.96       23.51      2.13 o 
  13   4  11        0.47        0.97      1.60 o 
  14   4  11        1.07       -0.86      1.82 o 
 -15   5  11       18.97       11.73     10.82 o 
 -14   5  11       22.06       15.21      9.11 o 
 -13   5  11       20.40       24.92      5.65 o 
 -12   5  11        7.81       12.07      4.68 o 
 -11   5  11       13.82       19.16      4.11 o 
 -10   5  11       30.07       33.26      4.58 o 
  -9   5  11       27.01       15.31      4.59 o 
  -8   5  11        0.17       -1.58      3.10 o 
  -7   5  11       54.62       44.34      4.62 o 
  -6   5  11      281.03      257.88      7.09 o 
  -5   5  11       64.84       53.25      3.53 o 
  -4   5  11        6.82        6.20      2.31 o 
  -3   5  11        6.79        6.04      1.69 o 
  -2   5  11       10.04        8.67      1.81 o 
  -1   5  11        0.32       -1.18      1.47 o 
   0   5  11      247.98      249.38      5.88 o 
   1   5  11      665.81      636.68     10.46 o 
   2   5  11        6.45        9.06      1.97 o 
   3   5  11       15.27       17.92      2.57 o 
   4   5  11       23.06       19.33      2.41 o 
   5   5  11        2.35       -0.40      1.81 o 
   6   5  11        4.39        5.61      2.58 o 
   7   5  11        0.25       -1.86      1.86 o 
   8   5  11        1.30        5.08      2.20 o 
   9   5  11        0.02        0.97      1.99 o 
  10   5  11       62.33       70.85      3.75 o 
  11   5  11       26.88       25.13      2.83 o 
  12   5  11        0.00       -2.12      2.12 o 
  13   5  11       10.30       10.53      3.56 o 
 -13   6  11        1.84       -0.33      4.57 o 
 -12   6  11        0.85       -0.03      4.28 o 
 -11   6  11        4.91        1.72      5.40 o 
 -10   6  11      135.09      154.79      8.28 o 
  -9   6  11       58.75       57.09      5.62 o 
  -8   6  11        0.33        4.03      3.37 o 
  -7   6  11       74.04       61.24      5.47 o 
  -6   6  11        3.24        7.78      3.38 o 
  -5   6  11        0.87       -2.00      2.03 o 
  -4   6  11        9.15        6.02      2.42 o 
  -3   6  11       39.55       37.17      3.82 o 
  -2   6  11        3.94        1.85      2.47 o 
  -1   6  11       29.18       31.96      3.75 o 
   0   6  11       62.14       64.32      4.69 o 
   1   6  11      192.29      187.77      7.01 o 
   2   6  11        0.04       -0.70      2.43 o 
   3   6  11       74.53       70.87      4.61 o 
   4   6  11      110.97      106.06      4.81 o 
   5   6  11       23.50       22.61      3.07 o 
   6   6  11       18.65       18.36      2.90 o 
   7   6  11        3.50        2.43      2.27 o 
   8   6  11        4.63        4.29      2.62 o 
   9   6  11       35.42       38.88      3.78 o 
  10   6  11       17.38       18.04      3.18 o 
  11   6  11        0.06       -2.29      2.35 o 
 -10   7  11       17.25       20.24      4.95 o 
  -9   7  11       18.78       14.92      4.47 o 
  -8   7  11       21.73       24.10      4.86 o 
  -7   7  11        8.98       11.96      8.27 o 
  -6   7  11       22.20       25.05     10.91 o 
  -5   7  11        0.13        5.12      6.48 o 
  -4   7  11       62.41       76.54      8.75 o 
  -3   7  11        8.35        4.26      3.53 o 
  -2   7  11      198.86      196.73      8.91 o 
  -1   7  11        3.41        7.98      3.68 o 
   0   7  11       10.52       12.60      3.69 o 
   1   7  11        3.32       -0.76      3.53 o 
   2   7  11       37.71       44.27      4.95 o 
   3   7  11        4.22        5.04      3.37 o 
   4   7  11       12.49       12.44      4.21 o 
   5   7  11       49.77       54.93      5.99 o 
   6   7  11        0.11        2.08      3.84 o 
   7   7  11        2.05        6.62      6.16 o 
   8   7  11        0.72       -3.06      3.53 o 
  -6   8  11        7.65        8.67      8.73 o 
  -5   8  11        0.58       -3.71      4.62 o 
  -4   8  11        7.68        9.74      5.91 o 
  -3   8  11        0.00       -4.68      4.68 o 
  -2   8  11       16.29       17.40      4.61 o 
  -1   8  11        9.73       19.29      4.69 o 
   0   8  11        2.38        6.00      3.84 o 
   1   8  11       16.64       16.26      6.28 o 
   2   8  11        2.80        9.00      3.95 o 
   3   8  11        2.67        5.70      6.16 o 
   4   8  11       10.66       10.15      6.94 o 
 -18   0  12       97.74      109.63      8.82 o 
 -17   0  12       17.95        4.00      4.24 o 
 -16   0  12        0.73       -3.22      5.64 o 
 -15   0  12      583.44      632.50     28.30 o 
 -14   0  12       33.89       41.95      8.65 o 
 -13   0  12      187.54      170.29     13.75 o 
 -12   0  12       68.32       67.48      8.77 o 
 -11   0  12      175.81      196.29     11.58 o 
 -10   0  12      155.46      143.46      9.26 o 
  -9   0  12     1226.48     1274.44     30.34 o 
  -8   0  12      485.45      548.73     16.30 o 
  -7   0  12     1331.63     1299.45     25.35 o 
  -6   0  12      395.12      370.24      8.66 o 
  -5   0  12      690.46      634.63     13.36 o 
  -4   0  12      142.15      116.11      6.63 o 
  -3   0  12       13.01       13.25      2.27 o 
  -2   0  12      168.33      185.73      4.85 o 
  -1   0  12       69.63       58.58      2.99 o 
   0   0  12       19.06       23.01      2.44 o 
   1   0  12     1052.59     1082.43     16.06 o 
   2   0  12       19.16       26.66      2.30 o 
   3   0  12        1.46        3.51      1.49 o 
   4   0  12       15.83       14.65      1.84 o 
   5   0  12        3.62        3.31      1.47 o 
   6   0  12      145.02      156.78      6.73 o 
   7   0  12        2.01        2.36      2.37 o 
   8   0  12       96.37       97.61      4.89 o 
   9   0  12       31.11       35.74      6.97 o 
  10   0  12       72.82       65.52      4.11 o 
  11   0  12      436.95      408.92     10.57 o 
  12   0  12        2.04        1.98      2.27 o 
  13   0  12      125.42      131.04      5.85 o 
  14   0  12        5.49        5.61      2.65 o 
  15   0  12       44.21       46.90      4.49 o 
 -18   1  12       30.91       28.98      5.09 o 
 -17   1  12       69.97       86.10      6.50 o 
 -16   1  12        0.01        0.64      3.10 o 
 -15   1  12       14.54       12.46      4.19 o 
 -14   1  12       72.20       69.05      5.56 o 
 -13   1  12      211.95      206.07      8.51 o 
 -12   1  12       35.28       40.11      3.68 o 
 -11   1  12       38.59       46.53      3.24 o 
 -10   1  12       87.57       79.87      3.49 o 
  -9   1  12       52.33       60.78      3.84 o 
  -8   1  12      135.59      128.27      3.51 o 
  -7   1  12       72.18       63.91      2.77 o 
  -6   1  12        0.09       -0.98      1.20 o 
  -5   1  12      271.02      260.68      4.78 o 
  -4   1  12        6.99        7.11      1.31 o 
  -3   1  12       12.27       14.58      1.36 o 
  -2   1  12        7.91       10.26      1.45 o 
  -1   1  12       81.09       65.17      2.07 o 
   0   1  12      164.21      185.20      3.56 o 
   1   1  12      313.44      314.01      4.87 o 
   2   1  12       30.84       31.82      1.70 o 
   3   1  12        1.50       -0.35      0.99 o 
   4   1  12      399.00      425.36      6.93 o 
   5   1  12      154.14      165.85      4.00 o 
   6   1  12       98.66      102.51      2.72 o 
   7   1  12      891.06      875.16     12.51 o 
   8   1  12      345.33      336.37      6.52 o 
   9   1  12       26.19       25.30      2.12 o 
  10   1  12        1.24        0.05      1.62 o 
  11   1  12      147.99      134.84      4.07 o 
  12   1  12       28.69       28.86      2.31 o 
  13   1  12        1.28       -0.05      1.65 o 
  14   1  12       84.52       81.24      3.40 o 
  15   1  12       45.53       48.72      3.19 o 
 -17   2  12        6.23       10.70      4.40 o 
 -16   2  12       42.49       36.22      5.28 o 
 -15   2  12        4.33        2.25      3.27 o 
 -14   2  12       85.85       82.98      6.01 o 
 -13   2  12       34.80       30.57      4.33 o 
 -12   2  12        8.56        8.27      2.71 o 
 -11   2  12      133.18      112.52      5.30 o 
 -10   2  12      210.49      219.22      6.14 o 
  -9   2  12      205.59      221.74      5.46 o 
  -8   2  12       85.25       88.55      4.39 o 
  -7   2  12      165.17      172.81      3.95 o 
  -6   2  12       21.52       17.52      1.64 o 
  -5   2  12       76.43       70.71      2.54 o 
  -4   2  12        2.94        5.50      1.22 o 
  -3   2  12       29.29       29.81      2.01 o 
  -2   2  12      171.99      179.38      3.65 o 
  -1   2  12      106.64      106.44      2.82 o 
   0   2  12       70.26       70.44      2.70 o 
   1   2  12        0.79       -1.04      1.04 o 
   2   2  12       28.32       35.49      1.99 o 
   3   2  12        1.55        0.17      1.08 o 
   4   2  12      174.92      187.07      3.76 o 
   5   2  12        5.36        0.97      1.32 o 
   6   2  12       12.50       19.06      2.02 o 
   7   2  12     2464.23     2363.33     28.62 o 
   8   2  12       69.25       67.42      3.66 o 
   9   2  12      191.09      191.33      4.81 o 
  10   2  12       62.48       75.90      3.17 o 
  11   2  12       78.53       81.81      4.39 o 
  12   2  12       28.01       24.81      2.35 o 
  13   2  12       70.69       61.82      3.14 o 
  14   2  12        9.92        7.68      2.03 o 
  15   2  12        0.34       -0.33      2.30 o 
 -17   3  12        1.34        2.04      3.84 o 
 -16   3  12       66.64       69.01      9.47 o 
 -15   3  12       71.89       64.23      5.88 o 
 -14   3  12       11.46        7.91      3.49 o 
 -13   3  12        0.19        0.02      3.04 o 
 -12   3  12       11.77        9.00      2.92 o 
 -11   3  12       15.85       17.51      3.20 o 
 -10   3  12        0.20       -2.13      2.17 o 
  -9   3  12       72.29       59.71      3.64 o 
  -8   3  12      319.56      264.49      6.23 o 
  -7   3  12       41.83       46.13      2.94 o 
  -6   3  12        8.24        9.16      1.73 o 
  -5   3  12       10.08        8.94      1.72 o 
  -4   3  12        1.44        3.66      1.28 o 
  -3   3  12       41.04       39.75      2.12 o 
  -2   3  12        9.97        5.12      1.61 o 
  -1   3  12      347.91      326.12      5.81 o 
   0   3  12      518.74      532.16      7.19 o 
   1   3  12       81.10       82.25      2.52 o 
   2   3  12       73.33       67.54      2.65 o 
   3   3  12       39.54       42.32      1.88 o 
   4   3  12       50.22       42.42      2.22 o 
   5   3  12       40.91       41.79      2.24 o 
   6   3  12      217.55      213.79      4.75 o 
   7   3  12       23.84       30.25      2.33 o 
   8   3  12        0.82        1.37      1.60 o 
   9   3  12      368.74      363.78      6.79 o 
  10   3  12       26.36       21.19      2.07 o 
  11   3  12       22.81       25.58      2.18 o 
  12   3  12        7.52       10.30      1.79 o 
  13   3  12       25.38       26.92      2.54 o 
  14   3  12      175.84      209.91      5.63 o 
 -16   4  12       32.89       33.52      8.59 o 
 -15   4  12        4.05       -1.15      6.83 o 
 -14   4  12        4.81       -3.83      3.83 o 
 -13   4  12        1.35        1.22      4.13 o 
 -12   4  12        2.65        3.22      4.32 o 
 -11   4  12        8.56        7.30      3.46 o 
 -10   4  12       11.66        9.83      3.47 o 
  -9   4  12        0.36       -0.05      2.95 o 
  -8   4  12       64.40       66.03      4.37 o 
  -7   4  12        1.74        0.09      2.07 o 
  -6   4  12      230.87      208.21      6.20 o 
  -5   4  12        0.73        2.96      2.09 o 
  -4   4  12      159.52      142.06      4.31 o 
  -3   4  12      223.43      208.16      4.77 o 
  -2   4  12       71.36       80.90      3.13 o 
  -1   4  12      552.14      547.11      8.49 o 
   0   4  12        9.13        7.61      1.65 o 
   1   4  12      587.46      545.40      7.97 o 
   2   4  12       19.00       19.94      2.27 o 
   3   4  12      333.43      331.87      6.59 o 
   4   4  12      218.35      228.13      4.81 o 
   5   4  12      189.46      180.73      4.58 o 
   6   4  12        0.22        0.82      1.68 o 
   7   4  12       53.14       50.67      2.87 o 
   8   4  12       31.51       25.34      2.34 o 
   9   4  12        0.93       -1.56      1.59 o 
  10   4  12       38.88       44.13      2.69 o 
  11   4  12       18.38       18.38      2.18 o 
  12   4  12        0.06       -1.62      1.62 o 
  13   4  12       76.24       82.43      3.38 o 
 -14   5  12       16.77       18.68      5.52 o 
 -13   5  12        2.65        9.18      5.79 o 
 -12   5  12       64.38       66.46      7.51 o 
 -11   5  12        4.25       -2.18      3.31 o 
 -10   5  12       10.71        4.78      3.60 o 
  -9   5  12        0.61        3.23      3.34 o 
  -8   5  12      172.32      164.72      7.79 o 
  -7   5  12       34.02       28.82      4.36 o 
  -6   5  12        3.32       -0.75      2.05 o 
  -5   5  12       43.71       34.69      3.26 o 
  -4   5  12      199.61      185.50      6.03 o 
  -3   5  12       29.16       27.88      2.38 o 
  -2   5  12      185.51      167.63      4.78 o 
  -1   5  12       14.79       14.15      2.28 o 
   0   5  12      290.52      301.44      6.66 o 
   1   5  12        7.13        3.97      1.91 o 
   2   5  12      352.75      353.72      6.91 o 
   3   5  12       80.81       84.32      3.46 o 
   4   5  12       14.23       17.05      2.38 o 
   5   5  12       25.02       22.75      2.81 o 
   6   5  12       51.87       53.00      3.53 o 
   7   5  12        3.18        4.14      2.21 o 
   8   5  12       12.11       11.58      2.44 o 
   9   5  12       92.29       91.15      4.23 o 
  10   5  12        1.06        0.24      2.07 o 
  11   5  12        0.33       -0.32      2.09 o 
  12   5  12        2.20        0.16      2.45 o 
 -12   6  12        0.07       -4.25      4.25 o 
 -11   6  12        3.09        5.24      4.10 o 
 -10   6  12       79.76       83.27      6.63 o 
  -9   6  12        0.05        3.79      3.79 o 
  -8   6  12        3.50        9.32      3.79 o 
  -7   6  12        4.30        6.28      3.51 o 
  -6   6  12        0.01        3.41      3.47 o 
  -5   6  12        0.00       -0.35      2.62 o 
  -4   6  12       25.30       28.05      3.65 o 
  -3   6  12       61.21       41.77      4.06 o 
  -2   6  12      108.69      114.01      5.67 o 
  -1   6  12       37.83       27.37      3.63 o 
   0   6  12        7.78        6.47      2.94 o 
   1   6  12        0.01       -1.92      1.92 o 
   2   6  12      337.41      363.02      8.60 o 
   3   6  12        8.18        6.58      2.48 o 
   4   6  12       36.94       34.15      3.76 o 
   5   6  12       19.99       25.39      3.66 o 
   6   6  12       34.66       33.00      3.42 o 
   7   6  12       11.67       12.27      2.75 o 
   8   6  12        0.42        0.35      3.06 o 
   9   6  12        0.40       -4.14      4.14 o 
  10   6  12       10.81       10.51      4.05 o 
  -9   7  12       10.22       18.90      6.09 o 
  -8   7  12       27.13       37.09      7.05 o 
  -7   7  12        1.32       -4.17      4.59 o 
  -6   7  12        0.08        0.20      4.46 o 
  -5   7  12        4.45        8.25      4.68 o 
  -4   7  12        0.18       -0.26      4.08 o 
  -3   7  12        0.87        1.32      3.59 o 
  -2   7  12       50.71       57.34      5.69 o 
  -1   7  12        0.43        0.35      3.31 o 
   0   7  12        5.10       10.57      3.84 o 
   1   7  12        2.30        5.07      3.86 o 
   2   7  12       10.86        4.67      3.47 o 
   3   7  12       17.24       20.48      4.21 o 
   4   7  12       19.33       20.63      4.76 o 
   5   7  12        0.00       -1.99      3.24 o 
   6   7  12       12.03       12.23      4.16 o 
   7   7  12        0.08       -2.49      3.26 o 
  -4   8  12       12.16       15.28      7.12 o 
  -3   8  12        3.27       -0.32      8.54 o 
  -2   8  12       28.87       35.76      6.95 o 
  -1   8  12        6.27        9.48      5.39 o 
   0   8  12       12.60       16.75      4.67 o 
   1   8  12       16.66       20.30      4.77 o 
   2   8  12        0.30        5.93      6.73 o 
 -17   1  13        2.91        0.59      3.46 o 
 -16   1  13       14.46       14.42      3.97 o 
 -15   1  13      102.67      108.02      6.88 o 
 -14   1  13        7.18        4.34      3.29 o 
 -13   1  13       27.18       29.27      8.26 o 
 -12   1  13       48.45       44.18      3.89 o 
 -11   1  13       56.52       58.67      3.68 o 
 -10   1  13      143.47      138.03      5.09 o 
  -9   1  13      570.00      564.38     12.36 o 
  -8   1  13        1.86        1.57      1.58 o 
  -7   1  13        5.59        6.75      1.57 o 
  -6   1  13       43.92       42.26      2.29 o 
  -5   1  13      566.84      552.83      7.89 o 
  -4   1  13       48.81       45.57      2.10 o 
  -3   1  13      362.36      358.91      5.54 o 
  -2   1  13       91.96       94.01      2.58 o 
  -1   1  13       51.11       56.20      2.58 o 
   0   1  13       27.50       25.28      1.83 o 
   1   1  13       51.64       46.61      2.17 o 
   2   1  13        0.01        3.28      1.21 o 
   3   1  13        4.57        1.71      1.13 o 
   4   1  13      152.81      161.83      3.28 o 
   5   1  13        0.01       -0.58      1.28 o 
   6   1  13        1.66       -1.43      1.43 o 
   7   1  13      520.16      491.40      8.47 o 
   8   1  13       54.00       56.63      2.89 o 
   9   1  13        0.00        0.13      1.61 o 
  10   1  13        0.76       -0.83      1.57 o 
  11   1  13       96.54      100.24      3.75 o 
  12   1  13      129.50      134.59      4.31 o 
  13   1  13        4.13       10.63      2.03 o 
  14   1  13        2.46        4.42      2.07 o 
  15   1  13        7.54        4.37      2.54 o 
 -17   2  13       10.05        8.24      5.03 o 
 -16   2  13        2.64        3.19      3.53 o 
 -15   2  13        0.10       -2.84      2.84 o 
 -14   2  13       34.40       39.49      4.90 o 
 -13   2  13        3.05        1.34      3.92 o 
 -12   2  13        9.17        7.72      2.81 o 
 -11   2  13        1.92        8.15      3.50 o 
 -10   2  13      400.52      385.13      8.70 o 
  -9   2  13        0.17        0.87      1.77 o 
  -8   2  13      455.61      442.36      7.56 o 
  -7   2  13      120.17      109.94      3.90 o 
  -6   2  13       24.87       18.56      1.83 o 
  -5   2  13       84.60       74.62      2.75 o 
  -4   2  13       78.26       72.16      2.50 o 
  -3   2  13      122.70      112.96      3.23 o 
  -2   2  13      125.20      139.76      3.37 o 
  -1   2  13      472.02      430.64      6.20 o 
   0   2  13       51.33       51.20      2.35 o 
   1   2  13      491.43      491.21      7.16 o 
   2   2  13       21.85       22.80      1.86 o 
   3   2  13       43.51       42.73      2.01 o 
   4   2  13      106.68       97.69      3.28 o 
   5   2  13       12.99       14.03      2.06 o 
   6   2  13       46.22       52.19      3.18 o 
   7   2  13      137.79      175.54      4.83 o 
   8   2  13       29.96       33.83      2.50 o 
   9   2  13        1.22        0.21      1.62 o 
  10   2  13       56.29       57.32      3.01 o 
  11   2  13       65.98       72.33      3.31 o 
  12   2  13        7.04        5.06      1.86 o 
  13   2  13       52.04       56.95      3.09 o 
  14   2  13      202.70      242.84      6.62 o 
 -16   3  13       45.96       52.37      7.22 o 
 -15   3  13       12.46       11.54      4.04 o 
 -14   3  13        0.22        0.87      3.43 o 
 -13   3  13        9.17       11.19      3.97 o 
 -12   3  13       15.03       13.94      3.35 o 
 -11   3  13       22.93       19.53      3.40 o 
 -10   3  13       13.41       15.67      3.15 o 
  -9   3  13       88.91       87.59      4.30 o 
  -8   3  13       58.82       54.85      3.61 o 
  -7   3  13      138.29      142.77      4.65 o 
  -6   3  13      106.56      101.30      3.94 o 
  -5   3  13       45.03       42.41      2.60 o 
  -4   3  13       41.10       36.44      2.36 o 
  -3   3  13      164.10      163.87      6.55 o 
  -2   3  13       10.61        8.97      1.79 o 
  -1   3  13      317.67      300.14      5.52 o 
   0   3  13      254.65      250.55      4.98 o 
   1   3  13       90.38       94.45      3.08 o 
   2   3  13       10.55        9.30      1.61 o 
   3   3  13      350.55      345.65      6.02 o 
   4   3  13      584.58      585.18      8.40 o 
   5   3  13      460.25      485.37      7.39 o 
   6   3  13       80.55       76.03      3.12 o 
   7   3  13      105.24      100.52      3.52 o 
   8   3  13        1.15        0.89      1.83 o 
   9   3  13        0.80        1.48      1.56 o 
  10   3  13       11.86       14.01      2.15 o 
  11   3  13       42.68       39.45      2.92 o 
  12   3  13       17.13       17.79      3.14 o 
  13   3  13       24.97       24.76      2.68 o 
 -15   4  13        6.17        7.21      5.22 o 
 -14   4  13       20.47       22.41      5.60 o 
 -13   4  13        2.07        2.21      4.25 o 
 -12   4  13       37.35       41.95      6.39 o 
 -11   4  13       55.94       61.44      5.43 o 
 -10   4  13       16.96       17.29      6.34 o 
  -9   4  13      245.11      191.12      8.38 o 
  -8   4  13      342.23      307.13      9.26 o 
  -7   4  13       68.26       57.74      3.77 o 
  -6   4  13        1.66        5.95      2.37 o 
  -5   4  13       84.88       91.53      4.37 o 
  -4   4  13        1.31        2.60      1.78 o 
  -3   4  13      235.34      238.15      5.27 o 
  -2   4  13       96.90       96.74      3.47 o 
  -1   4  13       57.88       53.70      2.78 o 
   0   4  13        3.30       -0.28      1.51 o 
   1   4  13        2.94        0.74      1.77 o 
   2   4  13       14.31       16.17      2.16 o 
   3   4  13      138.20      129.70      4.05 o 
   4   4  13        0.45        0.40      1.64 o 
   5   4  13      188.36      180.06      5.24 o 
   6   4  13       54.78       61.36      3.34 o 
   7   4  13       25.84       29.45      2.70 o 
   8   4  13       34.57       40.96      3.20 o 
   9   4  13      114.27      114.69      4.60 o 
  10   4  13        0.65        3.14      2.12 o 
  11   4  13        1.69        1.12      2.12 o 
  12   4  13       14.07       16.73      2.67 o 
 -14   5  13        0.51        4.54      4.83 o 
 -13   5  13        0.84       -4.42      4.42 o 
 -12   5  13        0.65        2.96      4.37 o 
 -11   5  13       12.51        6.27      4.31 o 
 -10   5  13      178.23      152.40      9.02 o 
  -9   5  13       58.23       47.33      5.22 o 
  -8   5  13        4.85        3.19      3.44 o 
  -7   5  13       90.20       79.63      5.98 o 
  -6   5  13       72.41       68.65      5.49 o 
  -5   5  13        2.69        0.03      2.20 o 
  -4   5  13       12.70        8.85      2.58 o 
  -3   5  13        9.60       16.49      2.79 o 
  -2   5  13       37.29       41.16      3.05 o 
  -1   5  13        4.25        9.32      2.49 o 
   0   5  13       17.41       15.61      2.52 o 
   1   5  13       76.82       76.18      3.63 o 
   2   5  13        0.15        3.20      1.88 o 
   3   5  13        6.44        9.05      2.05 o 
   4   5  13       30.90       30.23      2.66 o 
   5   5  13      139.77      141.43      5.41 o 
   6   5  13       33.35       34.92      3.30 o 
   7   5  13       45.62       42.06      3.45 o 
   8   5  13        2.41        6.67      2.39 o 
   9   5  13       29.92       33.25      3.23 o 
  10   5  13       10.46       14.83      3.94 o 
  11   5  13        9.10        8.46      2.54 o 
 -12   6  13       14.84        9.40      7.73 o 
 -11   6  13        1.25       -1.81      4.46 o 
 -10   6  13       48.42       41.78      5.60 o 
  -9   6  13        0.59        1.02      3.49 o 
  -8   6  13       55.20       40.36      5.22 o 
  -7   6  13        6.72        0.50      4.19 o 
  -6   6  13        2.12        0.30      4.22 o 
  -5   6  13       46.56       42.71     10.42 o 
  -4   6  13        6.71        6.39      2.96 o 
  -3   6  13       44.18       43.84      6.19 o 
  -2   6  13       58.18       57.61      5.37 o 
  -1   6  13        3.43        9.31      2.96 o 
   0   6  13       48.79       49.51      4.39 o 
   1   6  13      252.46      250.99      8.32 o 
   2   6  13        0.05        0.11      2.21 o 
   3   6  13       10.84        7.44      2.50 o 
   4   6  13       24.34       21.29      3.08 o 
   5   6  13        8.26       10.34      3.22 o 
   6   6  13        0.40       -0.80      2.59 o 
   7   6  13       12.40       16.28      3.08 o 
   8   6  13       46.01       57.62      7.20 o 
   9   6  13        3.70        2.72      2.55 o 
  -8   7  13      129.48      148.41     13.22 o 
  -7   7  13        9.14        7.03      5.27 o 
  -6   7  13       34.20       31.67      6.51 o 
  -5   7  13       13.18       13.31      5.62 o 
  -4   7  13        0.08        5.00      4.79 o 
  -3   7  13       57.02       55.51      8.23 o 
  -2   7  13       23.20       19.99      5.71 o 
  -1   7  13       12.22       18.23      3.82 o 
   0   7  13        5.14       -0.68      2.94 o 
   1   7  13       32.94       35.88      4.37 o 
   2   7  13       23.88       26.66      4.07 o 
   3   7  13        2.28        4.14      4.04 o 
   4   7  13        6.26        4.50      4.95 o 
   5   7  13        5.04        2.51      4.07 o 
   6   7  13       40.45       34.09      8.23 o 
 -17   0  14       11.04       15.90      5.33 o 
 -16   0  14       16.87        9.07      7.17 o 
 -15   0  14      117.01      137.51     13.71 o 
 -14   0  14        0.04       -2.34      4.97 o 
 -13   0  14       43.38       42.79      8.82 o 
 -12   0  14       51.17       41.07      8.40 o 
 -11   0  14        0.19        6.16      3.75 o 
 -10   0  14       97.22      101.67     12.60 o 
  -9   0  14      436.24      425.42     14.63 o 
  -8   0  14       64.64       63.93      6.33 o 
  -7   0  14     1052.78     1062.56     21.45 o 
  -6   0  14     1403.82     1374.17     26.15 o 
  -5   0  14       10.07        9.29      2.93 o 
  -4   0  14      207.83      228.59      6.74 o 
  -3   0  14       10.30        7.29      2.22 o 
  -2   0  14      653.53      619.75     13.27 o 
  -1   0  14       40.50       28.07      2.46 o 
   0   0  14       30.08       28.86      2.40 o 
   1   0  14      414.64      374.16      8.57 o 
   2   0  14        2.54       11.32      2.29 o 
   3   0  14       18.10       23.13      2.62 o 
   4   0  14      133.20      121.89      4.54 o 
   5   0  14      212.46      224.45      7.65 o 
   6   0  14       29.87       32.34      3.46 o 
   7   0  14      135.47      130.69      7.94 o 
   8   0  14       55.61       62.79      4.97 o 
   9   0  14       53.06       58.60      4.31 o 
  10   0  14      104.73      100.48      5.43 o 
  11   0  14       74.89       75.76      5.79 o 
  12   0  14      220.53      221.92      8.00 o 
  13   0  14        2.69        7.49      2.99 o 
  14   0  14        1.85       -0.55      2.97 o 
 -17   1  14       45.81       41.46      7.29 o 
 -16   1  14       25.72       26.48      4.68 o 
 -15   1  14        8.02       10.16      4.96 o 
 -14   1  14        0.49       -0.07      3.15 o 
 -13   1  14       18.96       12.76      5.48 o 
 -12   1  14       15.10       15.42      3.73 o 
 -11   1  14       50.94       46.79      4.04 o 
 -10   1  14      314.37      325.18      8.00 o 
  -9   1  14      448.73      435.05      9.42 o 
  -8   1  14       59.70       59.19      3.70 o 
  -7   1  14      564.80      556.52      8.89 o 
  -6   1  14      625.88      637.04      9.67 o 
  -5   1  14        0.10        1.05      1.55 o 
  -4   1  14      103.22      103.85      3.24 o 
  -3   1  14       42.86       45.57      2.57 o 
  -2   1  14       89.10       83.52      2.76 o 
  -1   1  14       86.16       92.92      2.82 o 
   0   1  14        8.33        9.68      1.69 o 
   1   1  14        0.02       -0.38      1.28 o 
   2   1  14       12.02       12.71      1.63 o 
   3   1  14        4.47        4.50      1.40 o 
   4   1  14        5.74        4.29      1.55 o 
   5   1  14      309.30      281.03      6.16 o 
   6   1  14       16.98       20.84      2.33 o 
   7   1  14      177.33      169.66      6.53 o 
   8   1  14       61.82       73.02      3.31 o 
   9   1  14        1.14        4.74      1.80 o 
  10   1  14      137.10      140.48      4.53 o 
  11   1  14      224.11      217.71      6.14 o 
  12   1  14        1.19        0.91      1.82 o 
  13   1  14        1.24        0.41      1.94 o 
  14   1  14       67.94       89.47      4.24 o 
 -16   2  14       11.47        7.23      4.12 o 
 -15   2  14        0.80       -3.32      3.32 o 
 -14   2  14       25.86       34.23      4.96 o 
 -13   2  14        0.36        2.92      3.24 o 
 -12   2  14        0.01        3.10      3.00 o 
 -11   2  14        0.00        2.30      2.58 o 
 -10   2  14       74.34       86.51      4.41 o 
  -9   2  14        8.33        4.03      2.27 o 
  -8   2  14       87.41       87.75      4.42 o 
  -7   2  14       75.78       69.13      3.11 o 
  -6   2  14      281.31      287.05      5.50 o 
  -5   2  14        0.99        2.08      1.49 o 
  -4   2  14      182.22      176.75      4.20 o 
  -3   2  14     1331.04     1324.46     15.33 o 
  -2   2  14      266.52      261.55      5.16 o 
  -1   2  14      447.27      433.00      6.89 o 
   0   2  14      183.41      171.40      4.18 o 
   1   2  14       77.47       78.78      2.87 o 
   2   2  14      180.30      181.20      4.52 o 
   3   2  14        0.06       -0.10      1.46 o 
   4   2  14      822.18      810.84     11.33 o 
   5   2  14       57.95       54.49      3.01 o 
   6   2  14      726.39      678.57     10.97 o 
   7   2  14      251.00      237.85      5.79 o 
   8   2  14        1.55       -0.01      2.76 o 
   9   2  14      117.48      136.04      5.00 o 
  10   2  14        0.14        0.92      1.80 o 
  11   2  14       11.45       16.18      3.17 o 
  12   2  14       47.34       48.01      3.04 o 
  13   2  14       80.13       99.13      8.03 o 
 -16   3  14        3.27        6.06      4.96 o 
 -15   3  14       21.55       26.24      6.09 o 
 -14   3  14        7.46       -2.37      7.23 o 
 -13   3  14       29.91       29.44      5.79 o 
 -12   3  14       17.37       18.68      5.58 o 
 -11   3  14       46.64       42.41      4.95 o 
 -10   3  14       19.95       20.50      7.22 o 
  -9   3  14       10.36       15.48      3.12 o 
  -8   3  14       45.20       36.92      3.76 o 
  -7   3  14        4.55        0.18      2.56 o 
  -6   3  14       86.79       83.48      4.67 o 
  -5   3  14       24.83       27.71      2.97 o 
  -4   3  14      406.31      402.16      7.14 o 
  -3   3  14      195.17      180.96      4.65 o 
  -2   3  14        7.16       10.48      1.95 o 
  -1   3  14     1334.40     1233.26     14.73 o 
   0   3  14        4.12        2.77      1.63 o 
   1   3  14       34.01       35.36      2.49 o 
   2   3  14       34.55       43.76      3.80 o 
   3   3  14       11.45        8.55      1.89 o 
   4   3  14       86.94       91.03      3.48 o 
   5   3  14      655.89      640.38     10.71 o 
   6   3  14       28.48       26.86      4.49 o 
   7   3  14      105.21      101.30      4.01 o 
   8   3  14       35.95       29.88      2.66 o 
   9   3  14        8.39        8.61      2.16 o 
  10   3  14        0.06       -0.15      1.83 o 
  11   3  14        2.27        3.62      2.03 o 
  12   3  14       37.90       47.95      3.14 o 
  13   3  14       99.69      116.62      5.01 o 
 -14   4  14        0.20       -3.04      4.24 o 
 -13   4  14        0.49        0.71      4.33 o 
 -12   4  14        9.67       10.02      4.74 o 
 -11   4  14       33.65       46.09     13.92 o 
 -10   4  14        1.70        0.15      4.52 o 
  -9   4  14       22.80       25.07      4.35 o 
  -8   4  14       71.03       69.63      8.19 o 
  -7   4  14        0.00       -0.68      2.55 o 
  -6   4  14       29.92       34.33      3.32 o 
  -5   4  14       69.71       76.60      4.14 o 
  -4   4  14       54.88       60.42      3.20 o 
  -3   4  14        9.01        6.93      2.14 o 
  -2   4  14      194.25      198.16      4.95 o 
  -1   4  14       54.32       53.62      3.12 o 
   0   4  14        2.19        2.58      1.79 o 
   1   4  14      130.81      117.14      4.40 o 
   2   4  14        5.37        5.57      1.91 o 
   3   4  14        0.96        2.98      1.83 o 
   4   4  14       39.99       35.47      2.87 o 
   5   4  14       96.58       89.04      3.96 o 
   6   4  14        0.27        1.22      1.95 o 
   7   4  14       42.10       47.69      3.26 o 
   8   4  14       82.35       70.40      3.69 o 
   9   4  14       71.40       76.86      3.92 o 
  10   4  14       64.73       69.75      3.71 o 
  11   4  14       15.19       14.85      3.22 o 
  12   4  14      114.17      134.58      7.30 o 
 -13   5  14        2.95        1.65      4.72 o 
 -12   5  14        1.47        2.16      4.66 o 
 -11   5  14        3.74       -0.88      3.58 o 
 -10   5  14       51.47       45.80      7.44 o 
  -9   5  14        2.68        4.13      3.80 o 
  -8   5  14       89.96       87.24     10.31 o 
  -7   5  14        0.06       -2.81      3.07 o 
  -6   5  14       46.33       46.10      4.36 o 
  -5   5  14       39.99       38.49      3.54 o 
  -4   5  14        8.40        9.27      4.26 o 
  -3   5  14        5.16        6.74      2.76 o 
  -2   5  14       30.24       27.24      3.67 o 
  -1   5  14        3.41        2.81      2.22 o 
   0   5  14      213.39      219.45      6.52 o 
   1   5  14      115.63      116.99      4.90 o 
   2   5  14      651.81      677.97     10.82 o 
   3   5  14      191.06      192.32      5.39 o 
   4   5  14        0.53       -0.34      2.00 o 
   5   5  14       14.07       15.68      2.62 o 
   6   5  14       51.20       55.87      3.60 o 
   7   5  14        8.60        7.31      2.36 o 
   8   5  14       52.57       50.82      3.54 o 
   9   5  14        0.36       -2.28      3.51 o 
  10   5  14        7.01        6.67      2.87 o 
 -11   6  14        7.88        0.31      4.67 o 
 -10   6  14       28.58       19.19      7.08 o 
  -9   6  14       12.53        5.43      4.06 o 
  -8   6  14       56.00       67.51      6.38 o 
  -7   6  14       18.25       17.61      5.46 o 
  -6   6  14        0.49        0.10      4.20 o 
  -5   6  14        0.01       -1.20      3.98 o 
  -4   6  14        0.01       -1.34      2.84 o 
  -3   6  14       20.88       20.12      3.69 o 
  -2   6  14        5.64        4.21      3.38 o 
  -1   6  14       24.28       34.82      4.39 o 
   0   6  14       29.46       26.45      3.95 o 
   1   6  14       54.22       55.73      4.65 o 
   2   6  14       28.03       41.49      4.32 o 
   3   6  14        9.47       12.79      2.96 o 
   4   6  14       18.57       20.69      3.95 o 
   5   6  14        2.92        3.77      2.73 o 
   6   6  14       10.68        8.14      2.80 o 
   7   6  14       18.78       23.39      3.30 o 
   8   6  14       10.59        5.34      3.96 o 
  -7   7  14        1.68       -2.37      4.85 o 
  -6   7  14        0.80       -3.52      4.72 o 
  -5   7  14       14.72       16.18      5.73 o 
  -4   7  14       24.90       15.86      5.62 o 
  -3   7  14       18.65       18.23      6.02 o 
  -2   7  14        1.53       -3.38      3.38 o 
  -1   7  14       18.88       30.22      4.32 o 
   0   7  14       17.11       12.43      5.07 o 
   1   7  14       10.57       17.40      3.85 o 
   2   7  14        1.26       -3.13      3.13 o 
   3   7  14       35.64       39.22      5.13 o 
   4   7  14        6.28       12.81      3.99 o 
 -16   1  15        6.09       12.97      4.27 o 
 -15   1  15        5.81        5.13      3.87 o 
 -14   1  15        0.04       -4.26      4.26 o 
 -13   1  15        2.59        7.41      3.47 o 
 -12   1  15      125.63      105.69      6.72 o 
 -11   1  15       26.23       30.09      3.79 o 
 -10   1  15        0.23        2.94      2.28 o 
  -9   1  15        1.62        2.22      2.24 o 
  -8   1  15      187.85      199.44      6.25 o 
  -7   1  15      109.67      103.13      4.13 o 
  -6   1  15      207.91      200.28      5.03 o 
  -5   1  15     1360.37     1356.76     17.14 o 
  -4   1  15       10.50       10.23      2.01 o 
  -3   1  15      938.33      923.49     11.84 o 
  -2   1  15      252.43      229.64      5.63 o 
  -1   1  15        0.64        2.09      1.53 o 
   0   1  15        2.21        1.89      1.50 o 
   1   1  15        0.37        1.03      1.41 o 
   2   1  15        0.60       -1.34      1.34 o 
   3   1  15        0.01       -0.52      1.48 o 
   4   1  15      163.95      144.73      4.52 o 
   5   1  15        0.47       -0.62      1.66 o 
   6   1  15      168.79      161.56      4.83 o 
   7   1  15       19.29       14.52      2.22 o 
   8   1  15        5.12        6.40      1.92 o 
   9   1  15       97.85      108.61      4.16 o 
  10   1  15        3.65       -0.02      1.82 o 
  11   1  15       74.06       83.77      3.77 o 
  12   1  15       13.43       14.76      2.37 o 
  13   1  15       36.72       37.50      3.36 o 
 -16   2  15        3.46       10.70     11.07 o 
 -15   2  15        3.72        3.06      4.84 o 
 -14   2  15       83.12       91.91      8.41 o 
 -13   2  15        0.01       -3.34      3.89 o 
 -12   2  15        0.09       -3.69      3.69 o 
 -11   2  15        4.79        5.54      3.56 o 
 -10   2  15       98.44      101.18      6.47 o 
  -9   2  15       18.69       22.98      3.53 o 
  -8   2  15        9.58       11.73      3.04 o 
  -7   2  15        7.15        7.38      2.37 o 
  -6   2  15       36.98       44.36      5.35 o 
  -5   2  15       12.16       12.91      2.64 o 
  -4   2  15      164.78      158.20      4.50 o 
  -3   2  15      475.96      454.24      7.83 o 
  -2   2  15       51.08       52.66      2.74 o 
  -1   2  15      394.47      366.06      6.42 o 
   0   2  15       85.33       79.02      3.02 o 
   1   2  15       13.41       11.44      1.78 o 
   2   2  15      224.67      234.06      5.32 o 
   3   2  15       84.50       89.83      3.39 o 
   4   2  15       59.08       58.65      3.21 o 
   5   2  15       99.58      104.94      4.08 o 
   6   2  15       66.08       62.71      3.36 o 
   7   2  15        3.69        3.04      1.88 o 
   8   2  15        5.23        3.01      1.86 o 
   9   2  15        0.26        0.10      1.81 o 
  10   2  15        0.02       -1.31      1.78 o 
  11   2  15       23.89       26.48      3.13 o 
  12   2  15        0.16        1.94      2.20 o 
  13   2  15        1.80       -0.06      2.25 o 
 -15   3  15        8.39        7.92      5.07 o 
 -14   3  15       16.66       12.09      5.13 o 
 -13   3  15       34.66       45.42      6.69 o 
 -12   3  15       51.78       46.81      6.68 o 
 -11   3  15        2.07        0.84      3.33 o 
 -10   3  15        5.64        3.97      3.57 o 
  -9   3  15        9.43       10.30      3.62 o 
  -8   3  15       77.35       71.68      4.77 o 
  -7   3  15       31.22       29.75      3.61 o 
  -6   3  15        7.54        9.28      2.47 o 
  -5   3  15       70.74       77.22      4.16 o 
  -4   3  15      186.95      189.22      5.27 o 
  -3   3  15       26.95       24.42      2.35 o 
  -2   3  15        0.00        2.17      1.78 o 
  -1   3  15       11.05       12.69      1.98 o 
   0   3  15      301.16      297.12      7.31 o 
   1   3  15       65.37       69.87      3.23 o 
   2   3  15       23.82       29.31      2.44 o 
   3   3  15        0.82        1.87      1.73 o 
   4   3  15       65.77       66.19      3.49 o 
   5   3  15       68.97       82.47      3.85 o 
   6   3  15        3.06        0.82      1.87 o 
   7   3  15       63.62       72.04      3.63 o 
   8   3  15       27.60       30.43      2.87 o 
   9   3  15        3.06        1.34      1.95 o 
  10   3  15       59.60       68.25      3.74 o 
  11   3  15       15.25       18.43      2.66 o 
  12   3  15       33.62       35.35      3.46 o 
 -14   4  15        1.11        6.24      5.09 o 
 -13   4  15        7.16        7.71      7.35 o 
 -12   4  15        3.00        1.99      4.33 o 
 -11   4  15       25.97       26.86      4.96 o 
 -10   4  15       14.17        4.63      3.90 o 
  -9   4  15       75.70       96.38      6.65 o 
  -8   4  15       19.68       15.74      4.00 o 
  -7   4  15      105.26      105.15      5.61 o 
  -6   4  15       37.59       30.87      4.18 o 
  -5   4  15       57.05       74.91      4.28 o 
  -4   4  15      115.09      127.51      4.50 o 
  -3   4  15       11.66        9.13      2.18 o 
  -2   4  15        2.11       -0.58      2.03 o 
  -1   4  15       46.82       39.49      2.95 o 
   0   4  15       38.12       44.47      3.36 o 
   1   4  15       58.50       60.40      3.22 o 
   2   4  15      110.12      112.09      4.07 o 
   3   4  15       12.55        9.84      2.38 o 
   4   4  15      216.75      227.99      6.23 o 
   5   4  15       89.00       96.82      4.22 o 
   6   4  15        8.78        9.52      2.36 o 
   7   4  15       18.28       22.06      2.74 o 
   8   4  15        2.26        0.00      2.07 o 
   9   4  15        8.36       10.05      2.41 o 
  10   4  15        0.11       -2.00      2.00 o 
  11   4  15        0.02        6.11      3.33 o 
 -12   5  15        0.54       -0.98      4.72 o 
 -11   5  15       31.86       23.79      6.02 o 
 -10   5  15       74.50       72.38      6.47 o 
  -9   5  15        4.42        2.50      5.54 o 
  -8   5  15        1.50       -1.18      3.21 o 
  -7   5  15       27.62       31.33      4.82 o 
  -6   5  15       17.72       19.98      3.67 o 
  -5   5  15        2.82        7.69      3.06 o 
  -4   5  15        5.44        1.50      2.75 o 
  -3   5  15       25.61       38.73      4.11 o 
  -2   5  15       10.67        4.08      2.88 o 
  -1   5  15       65.02       68.61      4.83 o 
   0   5  15        1.50        5.41      2.38 o 
   1   5  15        4.95        2.80      2.29 o 
   2   5  15       34.45       34.84      3.22 o 
   3   5  15        1.53       -0.37      2.51 o 
   4   5  15        0.04        0.44      2.51 o 
   5   5  15        6.74        8.17      2.42 o 
   6   5  15       10.65       16.92      2.80 o 
   7   5  15       29.86       34.68      3.60 o 
   8   5  15       53.00       54.16      3.79 o 
   9   5  15        1.05        3.32      2.52 o 
  -9   6  15       31.62       36.14      6.95 o 
  -8   6  15        0.14       -2.36      4.65 o 
  -7   6  15       14.10        8.92      5.36 o 
  -6   6  15        1.49        4.85      4.68 o 
  -5   6  15        8.43       10.25      4.98 o 
  -4   6  15       27.49       26.67      5.02 o 
  -3   6  15       70.25       77.09      5.42 o 
  -2   6  15       28.89       24.45      3.87 o 
  -1   6  15        3.79        2.31      3.01 o 
   0   6  15        9.33        5.12      3.69 o 
   1   6  15        1.28        2.03      2.91 o 
   2   6  15       71.95       82.35      9.99 o 
   3   6  15        0.81        7.12      3.59 o 
   4   6  15      174.87      183.75      7.68 o 
   5   6  15       67.68       68.92      4.59 o 
   6   6  15      146.46      186.06      6.85 o 
  -5   7  15        5.27       10.46      7.77 o 
  -4   7  15        2.32        3.62      5.30 o 
  -3   7  15        1.26       -4.35      4.35 o 
  -2   7  15        0.70        2.78      3.89 o 
  -1   7  15       72.49       68.93      5.60 o 
   0   7  15        4.49        7.99      3.66 o 
   1   7  15        2.18        2.79      4.75 o 
   2   7  15       10.95        9.71      5.36 o 
 -15   0  16        9.97        9.85      5.02 o 
 -14   0  16       24.02       23.50      6.37 o 
 -13   0  16        0.59        7.02      4.40 o 
 -12   0  16        9.76        1.21      5.89 o 
 -11   0  16       79.63       71.95     10.53 o 
 -10   0  16        3.30        4.54      4.07 o 
  -9   0  16        1.31        3.39      3.86 o 
  -8   0  16      132.51      120.31      8.29 o 
  -7   0  16       72.94       77.71     12.58 o 
  -6   0  16      668.81      656.78     15.80 o 
  -5   0  16     1300.50     1288.66     25.52 o 
  -4   0  16      427.98      430.82     11.04 o 
  -3   0  16      703.10      732.37     18.17 o 
  -2   0  16      189.26      200.01      6.74 o 
  -1   0  16        2.46        4.52      2.24 o 
   0   0  16      268.49      278.67      7.84 o 
   1   0  16      195.07      161.01      5.85 o 
   2   0  16      129.25      112.91      5.87 o 
   3   0  16       94.21       88.45      5.28 o 
   4   0  16      709.14      662.44     15.60 o 
   5   0  16       40.43       43.42      5.70 o 
   6   0  16       51.24       51.85      4.49 o 
   7   0  16       26.58       19.34      3.96 o 
   8   0  16      115.29      116.31      6.17 o 
   9   0  16       33.54       31.31      3.96 o 
  10   0  16       17.26       11.94      3.24 o 
  11   0  16       39.83       60.82      4.98 o 
  12   0  16       61.38       72.35      8.02 o 
 -15   1  16        1.71        1.14      4.43 o 
 -14   1  16       25.44       32.80      6.26 o 
 -13   1  16        4.79        3.97      7.00 o 
 -12   1  16       16.65       15.46      5.70 o 
 -11   1  16       13.04       21.66      4.23 o 
 -10   1  16       13.19       14.57      3.39 o 
  -9   1  16       67.08       83.66      5.92 o 
  -8   1  16       90.18       89.14      5.22 o 
  -7   1  16      122.02      128.88      5.85 o 
  -6   1  16       60.81       63.59      3.91 o 
  -5   1  16        1.30        3.89      2.70 o 
  -4   1  16      292.58      282.22      6.19 o 
  -3   1  16      688.44      680.23      9.74 o 
  -2   1  16        1.94        2.99      1.72 o 
  -1   1  16       41.48       35.34      2.41 o 
   0   1  16      333.49      322.97      5.99 o 
   1   1  16        4.48        3.78      1.71 o 
   2   1  16       18.75       16.36      2.09 o 
   3   1  16      125.48      114.62      4.21 o 
   4   1  16      104.30       89.32      4.24 o 
   5   1  16       16.77       15.18      2.34 o 
   6   1  16       83.38       80.41      3.72 o 
   7   1  16       47.42       48.47      3.14 o 
   8   1  16        7.36        7.95      2.14 o 
   9   1  16       17.43       18.73      2.56 o 
  10   1  16        0.12       -1.35      1.89 o 
  11   1  16       28.29       36.82      3.05 o 
  12   1  16        3.62        1.15      2.34 o 
 -15   2  16        0.00        6.81      5.10 o 
 -14   2  16       44.49       54.64      7.46 o 
 -13   2  16       23.56       42.10      6.84 o 
 -12   2  16        1.02        1.35      4.30 o 
 -11   2  16        9.77       12.68      4.09 o 
 -10   2  16       42.26       40.70      4.95 o 
  -9   2  16       17.04       18.05      3.44 o 
  -8   2  16       28.25       25.78      3.58 o 
  -7   2  16       17.07       13.26      3.14 o 
  -6   2  16       49.89       55.85      3.82 o 
  -5   2  16      144.63      152.74      6.43 o 
  -4   2  16      516.46      502.06      8.56 o 
  -3   2  16      980.62      976.64     13.50 o 
  -2   2  16       21.59       21.30      2.26 o 
  -1   2  16       81.29       86.81      3.93 o 
   0   2  16       73.69       67.91      3.23 o 
   1   2  16       59.93       61.90      3.10 o 
   2   2  16        6.72        7.21      1.93 o 
   3   2  16       18.86       17.34      2.40 o 
   4   2  16       37.06       44.13      3.09 o 
   5   2  16      129.96      119.19      4.44 o 
   6   2  16       39.01       28.32      2.82 o 
   7   2  16        1.73        4.44      2.07 o 
   8   2  16        1.70       -0.21      1.93 o 
   9   2  16        1.31       -0.05      1.97 o 
  10   2  16        0.05       -1.04      1.98 o 
  11   2  16       21.30       28.25      3.24 o 
  12   2  16        4.33        7.64      2.58 o 
 -14   3  16        0.52       -3.71      3.71 o 
 -13   3  16        2.77       10.62      4.98 o 
 -12   3  16       14.74       14.69      6.52 o 
 -11   3  16       78.67       71.58      6.18 o 
 -10   3  16      104.61      104.97      7.00 o 
  -9   3  16       83.74       83.28      6.32 o 
  -8   3  16        1.19        2.01      2.78 o 
  -7   3  16       71.92       69.70      5.95 o 
  -6   3  16        0.04       -1.42      2.28 o 
  -5   3  16      210.71      205.12      6.49 o 
  -4   3  16      207.00      198.18      6.29 o 
  -3   3  16       10.69       10.27      2.32 o 
  -2   3  16      765.93      751.54     12.32 o 
  -1   3  16        0.19       -1.66      1.66 o 
   0   3  16      138.21      148.56      4.55 o 
   1   3  16       21.65       19.48      2.82 o 
   2   3  16      339.71      332.99      6.86 o 
   3   3  16      307.38      290.25      6.91 o 
   4   3  16      238.36      263.45      6.91 o 
   5   3  16        6.27        5.66      2.22 o 
   6   3  16       80.99       67.94      3.72 o 
   7   3  16       45.96       42.20      3.18 o 
   8   3  16       16.00       19.21      2.65 o 
   9   3  16       28.01       28.38      2.93 o 
  10   3  16       30.82       30.50      2.99 o 
  11   3  16        9.53        7.19      2.59 o 
 -13   4  16        2.47        4.02      4.81 o 
 -12   4  16        7.63        2.23      7.67 o 
 -11   4  16        0.88        3.15      3.89 o 
 -10   4  16        4.86       11.41      4.02 o 
  -9   4  16       18.64        5.33      3.71 o 
  -8   4  16        6.21        4.48      3.58 o 
  -7   4  16        4.87        3.69      2.95 o 
  -6   4  16        1.14       -0.46      2.59 o 
  -5   4  16       17.83       18.61      3.04 o 
  -4   4  16       60.79       69.26      4.86 o 
  -3   4  16       69.41       60.47      4.80 o 
  -2   4  16       12.33       13.84      2.69 o 
  -1   4  16        1.75        3.87      2.24 o 
   0   4  16        0.00       -1.77      1.77 o 
   1   4  16        2.80        2.32      1.96 o 
   2   4  16      147.48      147.87      5.15 o 
   3   4  16       39.69       42.78      3.28 o 
   4   4  16        3.87       -0.41      2.11 o 
   5   4  16      181.95      172.80      5.62 o 
   6   4  16       42.84       39.63      3.28 o 
   7   4  16       42.74       54.98      3.64 o 
   8   4  16        1.42        0.04      2.25 o 
   9   4  16       38.10       41.68      3.58 o 
  10   4  16        4.33        5.85      3.29 o 
 -11   5  16        2.31       -4.36      4.36 o 
 -10   5  16       14.42       19.63      5.36 o 
  -9   5  16        0.29       -1.88      3.51 o 
  -8   5  16        0.15       -1.86      3.46 o 
  -7   5  16       64.35       48.40      6.95 o 
  -6   5  16       27.01       29.01      6.22 o 
  -5   5  16       31.07       39.83      5.18 o 
  -4   5  16       18.31       19.92      4.60 o 
  -3   5  16       79.91       90.82      6.85 o 
  -2   5  16        1.18        2.79      2.88 o 
  -1   5  16        1.69        4.30      2.91 o 
   0   5  16        1.07        0.07      2.75 o 
   1   5  16       14.27       15.76      3.44 o 
   2   5  16       52.13       46.55      3.93 o 
   3   5  16       26.15       29.66      3.48 o 
   4   5  16       59.93       67.77      4.39 o 
   5   5  16       16.51       22.52      3.06 o 
   6   5  16      168.63      180.98      6.06 o 
   7   5  16       47.15       59.99      4.20 o 
   8   5  16       38.99       32.24      4.33 o 
  -8   6  16        0.65       -3.07      4.73 o 
  -7   6  16        8.94        3.72      6.69 o 
  -6   6  16       12.89       26.84      6.11 o 
  -5   6  16        0.68        2.26      4.80 o 
  -4   6  16        0.72        2.08      4.47 o 
  -3   6  16       19.08       29.97      4.35 o 
  -2   6  16       41.25       35.56      4.38 o 
  -1   6  16      139.11      153.86      7.21 o 
   0   6  16       93.41      102.66      7.12 o 
   1   6  16        0.49        3.53      3.43 o 
   2   6  16       19.65       20.08      4.45 o 
   3   6  16        9.44        4.65      3.66 o 
   4   6  16       13.11       19.91      6.17 o 
   5   6  16        1.26       10.43      5.10 o 
 -15   1  17       45.26       46.98      7.71 o 
 -14   1  17        7.73        8.10      5.07 o 
 -13   1  17       24.01       25.66      6.07 o 
 -12   1  17        6.90        5.06      4.71 o 
 -11   1  17        4.97        4.82      3.71 o 
 -10   1  17       13.07       12.61      3.27 o 
  -9   1  17        9.76       13.04      3.28 o 
  -8   1  17      131.65      126.86      6.17 o 
  -7   1  17       12.86       10.37      3.12 o 
  -6   1  17        2.28        1.52      3.06 o 
  -5   1  17      106.05      105.73      4.80 o 
  -4   1  17     1296.98     1285.08     16.83 o 
  -3   1  17      108.55      101.13      3.67 o 
  -2   1  17       53.33       44.83      2.76 o 
  -1   1  17       48.77       55.67      2.88 o 
   0   1  17        7.28        7.71      1.97 o 
   1   1  17       89.13       80.60      3.85 o 
   2   1  17      401.60      384.96      8.11 o 
   3   1  17       10.53       15.71      2.90 o 
   4   1  17      249.96      257.56      6.53 o 
   5   1  17        1.99        0.01      2.24 o 
   6   1  17       25.86       29.66      2.85 o 
   7   1  17       23.06       27.54      4.00 o 
   8   1  17        0.00        1.24      1.99 o 
   9   1  17       11.79        9.34      2.31 o 
  10   1  17        5.16        3.10      2.38 o 
  11   1  17        1.98        4.40      2.57 o 
 -14   2  17        2.20        6.94      5.25 o 
 -13   2  17       11.40        6.85      7.75 o 
 -12   2  17        0.03       -3.57      4.37 o 
 -11   2  17        2.75        0.01      4.97 o 
 -10   2  17        0.05       -2.54      3.30 o 
  -9   2  17       29.35       27.77      6.36 o 
  -8   2  17       15.89       17.94      3.43 o 
  -7   2  17       74.75       68.96      4.90 o 
  -6   2  17       42.93       49.13      4.33 o 
  -5   2  17       38.74       37.70      3.45 o 
  -4   2  17       31.17       40.36      3.21 o 
  -3   2  17       14.38       15.25      2.38 o 
  -2   2  17       23.02       21.29      2.33 o 
  -1   2  17       53.79       55.30      3.80 o 
   0   2  17      189.56      181.91      5.10 o 
   1   2  17       20.34       17.46      2.39 o 
   2   2  17       31.27       27.77      2.83 o 
   3   2  17      161.93      158.18      6.87 o 
   4   2  17       86.10       91.65      4.16 o 
   5   2  17       34.53       34.26      3.02 o 
   6   2  17      104.83       91.63      4.18 o 
   7   2  17        0.55        0.78      2.02 o 
   8   2  17       27.18       31.63      3.57 o 
   9   2  17        0.01       -0.97      2.04 o 
  10   2  17       23.81       20.17      3.15 o 
  11   2  17        0.01       -1.12      2.71 o 
 -13   3  17       40.08       53.06      7.70 o 
 -12   3  17        1.23       -4.22      4.22 o 
 -11   3  17        4.00        3.79      3.84 o 
 -10   3  17        0.30       -3.03      3.03 o 
  -9   3  17        2.35        5.90      3.76 o 
  -8   3  17        0.08       -2.64      2.64 o 
  -7   3  17        3.84        4.26      2.88 o 
  -6   3  17        2.82        4.14      2.79 o 
  -5   3  17        0.65       -1.27      2.19 o 
  -4   3  17       11.49        9.81      2.37 o 
  -3   3  17        4.69        5.51      2.55 o 
  -2   3  17       14.24       12.97      2.68 o 
  -1   3  17        1.90        2.14      1.93 o 
   0   3  17        5.24        6.67      2.01 o 
   1   3  17       30.16       35.00      3.03 o 
   2   3  17        9.21        7.23      2.38 o 
   3   3  17       61.84       63.63      3.74 o 
   4   3  17        0.63        0.33      2.31 o 
   5   3  17      176.14      194.30      6.35 o 
   6   3  17       67.13       73.53      3.98 o 
   7   3  17       34.67       37.69      3.33 o 
   8   3  17       33.92       32.95      3.21 o 
   9   3  17        4.79        3.98      2.48 o 
  10   3  17       18.23       11.90      3.01 o 
 -12   4  17        0.44       -1.80      4.62 o 
 -11   4  17        6.35        7.36      6.58 o 
 -10   4  17       49.61       52.69      6.06 o 
  -9   4  17        4.97        2.07      3.61 o 
  -8   4  17       18.22       28.83      4.81 o 
  -7   4  17        3.30        0.77      3.32 o 
  -6   4  17      158.70      133.13      7.55 o 
  -5   4  17        0.24        1.01      3.40 o 
  -4   4  17        0.11        0.28      2.79 o 
  -3   4  17       18.09       22.60      3.68 o 
  -2   4  17      171.89      171.62      6.11 o 
  -1   4  17       27.89       26.91      3.20 o 
   0   4  17        1.31       -0.43      2.09 o 
   1   4  17       11.43        5.97      2.75 o 
   2   4  17      148.13      164.17      5.57 o 
   3   4  17        1.98       -1.95      1.95 o 
   4   4  17        4.65        4.40      2.43 o 
   5   4  17       78.57       75.93      4.17 o 
   6   4  17        4.96        2.03      2.34 o 
   7   4  17       29.16       26.15      3.10 o 
   8   4  17       38.31       41.22      5.22 o 
 -10   5  17        6.38        6.78      6.02 o 
  -9   5  17       21.55       11.92      5.67 o 
  -8   5  17        0.57       -4.54      4.54 o 
  -7   5  17        6.89        3.40      6.71 o 
  -6   5  17       72.15       85.70      8.48 o 
  -5   5  17        8.90       12.67      4.66 o 
  -4   5  17       54.77       62.28      6.07 o 
  -3   5  17       12.70       16.38      4.06 o 
  -2   5  17       63.30       70.24      5.24 o 
  -1   5  17        1.96        2.00      3.00 o 
   0   5  17        3.46        2.44      3.48 o 
   1   5  17       35.48       31.01      4.69 o 
   2   5  17        6.84        3.02      2.85 o 
   3   5  17       82.71       88.19      5.03 o 
   4   5  17       70.02       81.27      4.96 o 
   5   5  17        1.39        0.37      2.81 o 
   6   5  17        0.66        5.48      3.05 o 
  -6   6  17        7.82       11.15      5.43 o 
  -5   6  17        9.63       18.83      5.89 o 
  -4   6  17        2.42       -1.86      5.02 o 
  -3   6  17        0.06       -0.90      3.90 o 
  -2   6  17        0.24        0.59      3.40 o 
  -1   6  17        2.13        3.04      3.70 o 
   0   6  17       17.17       12.67      4.33 o 
   1   6  17        0.30        1.79      3.60 o 
   2   6  17       15.82       20.69      5.85 o 
   3   6  17        1.87        4.18      7.35 o 
 -14   0  18      104.84      130.91     15.04 o 
 -13   0  18       50.74       50.85     10.53 o 
 -12   0  18        6.77        8.86      7.65 o 
 -11   0  18       19.69       40.95      9.40 o 
 -10   0  18       18.83       14.49      5.37 o 
  -9   0  18        3.80        5.68      7.21 o 
  -8   0  18        0.12       -2.06      3.60 o 
  -7   0  18        4.11        3.77      5.10 o 
  -6   0  18        2.00        2.34      3.88 o 
  -5   0  18       80.58       79.28     12.24 o 
  -4   0  18       30.30       38.10      4.35 o 
  -3   0  18      158.05      188.02      7.06 o 
  -2   0  18      174.53      173.25      6.76 o 
  -1   0  18       95.78       99.14      5.24 o 
   0   0  18      436.56      444.97     12.67 o 
   1   0  18       10.63        7.90      4.54 o 
   2   0  18      463.79      417.08     13.40 o 
   3   0  18      254.78      237.27      9.08 o 
   4   0  18       49.29       43.92      4.65 o 
   5   0  18        7.45        5.34      3.08 o 
   6   0  18       84.94       74.27      5.67 o 
   7   0  18        0.93        3.50      3.11 o 
   8   0  18       13.35       14.53      3.72 o 
   9   0  18       19.42       13.30      4.34 o 
  10   0  18        3.72        6.72      3.93 o 
 -14   1  18       23.53       30.04     10.91 o 
 -13   1  18       10.49        9.48      7.21 o 
 -12   1  18       14.50       15.32      5.59 o 
 -11   1  18        2.65        2.78      4.68 o 
 -10   1  18        3.11       -0.64      3.39 o 
  -9   1  18       15.16       12.35      3.41 o 
  -8   1  18       19.14       18.28      4.87 o 
  -7   1  18       44.93       49.16      5.23 o 
  -6   1  18        8.03       13.09      3.34 o 
  -5   1  18        4.04        5.34      3.55 o 
  -4   1  18      290.68      301.71      7.34 o 
  -3   1  18       44.04       42.93      2.83 o 
  -2   1  18       25.64       27.58      2.53 o 
  -1   1  18      148.16      150.00      4.86 o 
   0   1  18      230.35      250.23      7.08 o 
   1   1  18        5.48        3.36      2.20 o 
   2   1  18      224.92      214.06      6.15 o 
   3   1  18        5.47        6.05      2.31 o 
   4   1  18       10.88        7.49      2.26 o 
   5   1  18       14.29       15.14      2.63 o 
   6   1  18        4.79        5.85      2.27 o 
   7   1  18        0.01       -1.94      1.94 o 
   8   1  18        1.13       -1.55      2.00 o 
   9   1  18       12.44       12.03      2.90 o 
  10   1  18       40.49       47.40      4.04 o 
 -13   2  18       29.49       45.53     12.37 o 
 -12   2  18       36.61       38.35      9.34 o 
 -11   2  18       58.14       50.41     15.29 o 
 -10   2  18       43.10       44.96      6.59 o 
  -9   2  18        9.29        0.54      3.46 o 
  -8   2  18        1.27       -0.38      2.83 o 
  -7   2  18       10.68        9.01      3.09 o 
  -6   2  18      189.84      200.81      9.55 o 
  -5   2  18       41.19       40.35      3.71 o 
  -4   2  18      432.10      421.76      8.80 o 
  -3   2  18       39.53       42.95      3.69 o 
  -2   2  18       48.34       52.88      3.64 o 
  -1   2  18        8.26        8.57      2.27 o 
   0   2  18       23.98       21.53      2.79 o 
   1   2  18      165.81      167.04      5.58 o 
   2   2  18       14.48       14.68      2.63 o 
   3   2  18       28.50       27.81      3.09 o 
   4   2  18       22.10       16.20      2.65 o 
   5   2  18       88.73       79.60      4.14 o 
   6   2  18        0.01       -0.13      2.09 o 
   7   2  18        5.86        3.00      2.26 o 
   8   2  18        0.99        1.93      2.33 o 
   9   2  18        1.07       -2.29      2.29 o 
 -12   3  18        7.97       12.08      5.78 o 
 -11   3  18        0.05       -2.71      4.43 o 
 -10   3  18        1.26        1.37      3.81 o 
  -9   3  18       25.84       35.15      5.23 o 
  -8   3  18        0.14        4.48      3.60 o 
  -7   3  18        0.67       -1.62      2.74 o 
  -6   3  18      210.02      216.02      8.13 o 
  -5   3  18        0.19       -0.54      3.36 o 
  -4   3  18       19.62       18.82      3.05 o 
  -3   3  18       69.03       68.59      4.32 o 
  -2   3  18        1.18       -0.49      2.30 o 
  -1   3  18       60.11       59.60      4.22 o 
   0   3  18        2.34       -1.87      1.87 o 
   1   3  18       11.61        9.42      2.53 o 
   2   3  18        5.78        1.46      2.19 o 
   3   3  18       56.69       54.57      3.79 o 
   4   3  18       16.33       12.77      2.71 o 
   5   3  18       88.30       82.62      4.52 o 
   6   3  18       19.91       32.77      3.66 o 
   7   3  18        6.73       11.34      2.86 o 
   8   3  18       10.03       11.18      2.92 o 
 -10   4  18        7.00        8.41      4.49 o 
  -9   4  18        8.00        9.38      4.24 o 
  -8   4  18        0.05        7.70      5.24 o 
  -7   4  18        1.32       -4.24      4.24 o 
  -6   4  18       27.71       45.16      5.56 o 
  -5   4  18      102.44       92.45      6.93 o 
  -4   4  18       14.12       14.52      3.66 o 
  -3   4  18      103.54      108.63      6.20 o 
  -2   4  18        1.41        1.48      3.14 o 
  -1   4  18        0.77       -0.11      2.33 o 
   0   4  18        0.31        2.31      2.92 o 
   1   4  18      104.43      100.49      5.11 o 
   2   4  18       30.57       35.46      3.74 o 
   3   4  18        6.00        1.29      2.41 o 
   4   4  18        1.52       -1.60      2.46 o 
   5   4  18        2.13        5.58      2.72 o 
   6   4  18        1.41       -0.99      2.48 o 
   7   4  18        2.62        3.79      2.79 o 
  -8   5  18        3.82       -1.97      4.73 o 
  -7   5  18        3.02        2.22      5.02 o 
  -6   5  18        0.96        0.69      6.12 o 
  -5   5  18       14.96       14.91      6.02 o 
  -4   5  18       29.44       47.21      7.53 o 
  -3   5  18        1.22        1.25      3.07 o 
  -2   5  18        4.70        6.42      3.56 o 
  -1   5  18       36.32       47.42      5.56 o 
   0   5  18        4.02        3.24      3.75 o 
   1   5  18        5.05        6.74      3.72 o 
   2   5  18       49.62       39.62      5.19 o 
   3   5  18       24.85       26.00      4.69 o 
   4   5  18        6.88        5.92      3.28 o 
 -12   1  19        7.03        6.30      8.34 o 
 -11   1  19       28.65       45.49      7.19 o 
 -10   1  19        0.68       -3.45      3.45 o 
  -9   1  19       13.52       15.15      3.70 o 
  -8   1  19       39.56       46.49      4.74 o 
  -7   1  19        0.82        2.26      2.91 o 
  -6   1  19      254.68      281.71      9.26 o 
  -5   1  19       73.15       78.00      5.30 o 
  -4   1  19       26.68       26.37      3.16 o 
  -3   1  19       13.85       13.06      2.82 o 
  -2   1  19      216.85      231.67      6.07 o 
  -1   1  19       45.32       50.40      3.66 o 
   0   1  19       94.48       88.23      4.41 o 
   1   1  19       26.92       22.91      3.01 o 
   2   1  19      286.51      283.64      7.30 o 
   3   1  19       76.29       73.57      4.12 o 
   4   1  19       39.74       29.30      3.15 o 
   5   1  19        3.61        8.04      2.42 o 
   6   1  19        7.60        4.54      2.36 o 
   7   1  19        9.67       10.36      2.73 o 
   8   1  19       27.24       26.64      3.66 o 
   9   1  19       14.08       21.68      4.08 o 
 -12   2  19       12.08        1.81      5.30 o 
 -11   2  19        1.45        1.94      4.78 o 
 -10   2  19      129.02      160.93      9.02 o 
  -9   2  19        5.37        9.65      6.41 o 
  -8   2  19       32.60       28.73      4.18 o 
  -7   2  19       10.64        5.22      3.31 o 
  -6   2  19       20.93       15.24      3.52 o 
  -5   2  19        0.02       -0.50      3.28 o 
  -4   2  19       40.32       53.82      4.11 o 
  -3   2  19        3.37        2.87      2.59 o 
  -2   2  19       40.46       32.40      3.24 o 
  -1   2  19       28.66       26.44      3.09 o 
   0   2  19      192.61      192.67      6.14 o 
   1   2  19       38.07       35.82      3.35 o 
   2   2  19       72.37       82.73      4.44 o 
   3   2  19        9.30       10.51      2.57 o 
   4   2  19       18.73       15.98      2.80 o 
   5   2  19        2.87        1.38      2.25 o 
   6   2  19       74.28       76.55      4.31 o 
   7   2  19       57.81       59.71      4.23 o 
   8   2  19        2.14        5.79      2.93 o 
 -11   3  19       50.12       51.69      7.67 o 
 -10   3  19       27.58       30.96     10.96 o 
  -9   3  19        1.48        2.43      3.85 o 
  -8   3  19        0.11        1.55      3.84 o 
  -7   3  19        1.77       -2.28      3.59 o 
  -6   3  19       49.09       51.33      5.67 o 
  -5   3  19       11.45       12.98      4.10 o 
  -4   3  19       83.17       75.89      5.17 o 
  -3   3  19       46.49       44.56      4.01 o 
  -2   3  19        5.20        1.62      2.49 o 
  -1   3  19        2.00       -1.40      2.47 o 
   0   3  19       10.26        8.11      2.90 o 
   1   3  19       27.03       21.36      3.09 o 
   2   3  19       27.18       28.75      3.22 o 
   3   3  19       25.49       22.59      3.09 o 
   4   3  19        2.40       -1.81      2.30 o 
   5   3  19        8.19       10.61      2.94 o 
   6   3  19        0.47       -0.27      2.51 o 
   7   3  19        8.17        6.85      2.78 o 
  -9   4  19        1.58       -1.04      5.23 o 
  -8   4  19        6.37        8.94      7.04 o 
  -7   4  19        8.47       10.42      5.76 o 
  -6   4  19       54.96       67.52     11.01 o 
  -5   4  19        0.21        4.11      4.95 o 
  -4   4  19      132.43      154.23      8.50 o 
  -3   4  19        0.09        1.93      3.09 o 
  -2   4  19       34.23       37.58      5.06 o 
  -1   4  19       19.81       19.81      4.31 o 
   0   4  19       79.15       80.45      5.72 o 
   1   4  19      138.69      137.71      6.09 o 
   2   4  19       55.87       57.04      4.80 o 
   3   4  19        0.67        0.30      2.83 o 
   4   4  19        2.76       11.94      3.44 o 
   5   4  19       98.33      105.58      5.44 o 
  -5   5  19        6.46        1.49      5.14 o 
  -4   5  19       17.92       21.05      5.22 o 
  -3   5  19        0.07        0.35      3.95 o 
  -2   5  19       21.77       17.59      4.57 o 
  -1   5  19        6.98        9.18      4.12 o 
   0   5  19       56.68       69.29      6.45 o 
   1   5  19        5.32       12.83      4.61 o 
 -11   0  20       29.37       34.93      9.74 o 
 -10   0  20       96.45      125.52     14.37 o 
  -9   0  20        1.63       -5.35      5.35 o 
  -8   0  20      104.24      112.14      9.22 o 
  -7   0  20      110.98      127.22     18.22 o 
  -6   0  20      659.44      684.99     33.97 o 
  -5   0  20       92.14       96.30      8.32 o 
  -4   0  20       11.21        1.21     11.93 o 
  -3   0  20        2.51       -3.41      7.77 o 
  -2   0  20      453.18      471.18     14.02 o 
  -1   0  20       66.32       59.75      5.70 o 
   0   0  20      147.14      160.95      8.10 o 
   1   0  20      293.29      292.50     10.84 o 
   2   0  20        4.67        0.60      3.36 o 
   3   0  20        4.40        3.11      3.45 o 
   4   0  20        0.08       -2.59      3.26 o 
   5   0  20       76.49       78.67      6.27 o 
   6   0  20       26.61       28.34      5.64 o 
   7   0  20       23.47       22.47      6.69 o 
 -11   1  20       12.90        8.68      5.79 o 
 -10   1  20       37.69       45.74      5.95 o 
  -9   1  20       55.10       68.07      6.47 o 
  -8   1  20       26.82       32.39      4.48 o 
  -7   1  20        1.71       -0.74      3.05 o 
  -6   1  20       10.97       15.00      3.75 o 
  -5   1  20        5.64        3.62      3.92 o 
  -4   1  20       15.34       18.29      3.82 o 
  -3   1  20        7.51        9.47      3.43 o 
  -2   1  20       25.31       23.26      3.53 o 
  -1   1  20       14.85       16.54      2.89 o 
   0   1  20        0.14       -2.25      2.25 o 
   1   1  20      197.81      202.48      7.65 o 
   2   1  20       20.77       27.69      3.20 o 
   3   1  20        0.25       -0.22      2.31 o 
   4   1  20        0.00        1.87      2.33 o 
   5   1  20        0.22       -2.23      2.23 o 
   6   1  20       16.63       15.82      3.15 o 
   7   1  20       33.06       44.00      4.35 o 
 -10   2  20       38.91       59.86      7.82 o 
  -9   2  20       14.39       14.00      4.67 o 
  -8   2  20        0.27       -3.05      3.05 o 
  -7   2  20        5.57       -0.88      5.06 o 
  -6   2  20        0.13        0.49      3.78 o 
  -5   2  20       18.52       24.07      4.70 o 
  -4   2  20       30.48       25.52      4.32 o 
  -3   2  20       17.24       12.05      3.89 o 
  -2   2  20        0.62        0.48      2.66 o 
  -1   2  20        0.75        2.02      2.63 o 
   0   2  20       84.40       83.86      4.52 o 
   1   2  20       29.94       35.49      3.51 o 
   2   2  20       13.94       10.79      2.79 o 
   3   2  20       66.44       63.08      4.17 o 
   4   2  20       16.77       16.25      3.07 o 
   5   2  20        1.30       -1.51      2.52 o 
   6   2  20        3.71        3.35      2.76 o 
  -9   3  20       18.02       19.32     14.81 o 
  -8   3  20        0.29        0.87      4.76 o 
  -7   3  20        3.75        5.92      5.93 o 
  -6   3  20        6.72        5.19      4.06 o 
  -5   3  20        0.05        1.79      3.81 o 
  -4   3  20        2.94       -3.60      3.60 o 
  -3   3  20        5.24        5.78      3.74 o 
  -2   3  20       10.04        6.85      3.18 o 
  -1   3  20        9.98       11.63      4.23 o 
   0   3  20       16.00       19.61      3.41 o 
   1   3  20        5.45        2.85      3.04 o 
   2   3  20        5.48        9.87      4.80 o 
   3   3  20       25.74       27.03      3.50 o 
   4   3  20        6.44        4.55      2.77 o 
   5   3  20        0.41        0.37      2.66 o 
  -7   4  20        4.83       13.83      8.98 o 
  -6   4  20      173.34      187.89     12.22 o 
  -5   4  20       22.65       25.72      5.56 o 
  -4   4  20       30.72       35.43      7.89 o 
  -3   4  20        9.71       16.48     11.39 o 
  -2   4  20        3.15        4.49      5.68 o 
  -1   4  20        2.86       12.43      4.32 o 
   0   4  20        0.94        1.11      3.63 o 
   1   4  20        0.28       -2.97      3.55 o 
   2   4  20       12.52        5.84      3.37 o 
  -9   1  21       18.73       15.77      5.04 o 
  -8   1  21       85.24      112.07      6.81 o 
  -7   1  21        1.94        2.70      6.82 o 
  -6   1  21       88.81      102.31      7.51 o 
  -5   1  21        9.67        6.01      5.81 o 
  -4   1  21       21.29       27.09      5.15 o 
  -3   1  21       22.39        7.83      5.55 o 
  -2   1  21        0.61       -0.95      2.79 o 
  -1   1  21       54.46       50.48      4.49 o 
   0   1  21       45.99       42.23      3.79 o 
   1   1  21       29.43       22.25      4.33 o 
   2   1  21       37.69       37.83      3.69 o 
   3   1  21        7.29        6.84      2.77 o 
   4   1  21       49.27       68.42      4.76 o 
   5   1  21        6.41        8.84      3.26 o 
  -8   2  21       11.42       18.59      6.17 o 
  -7   2  21        0.42        0.78      3.82 o 
  -6   2  21       15.81       24.36      5.28 o 
  -5   2  21        9.88       15.99      5.86 o 
  -4   2  21        0.38       -3.55      3.55 o 
  -3   2  21       14.03       11.28      4.58 o 
  -2   2  21        1.11       -4.10      4.10 o 
  -1   2  21       30.64       32.39      4.36 o 
   0   2  21        4.56        6.55      3.73 o 
   1   2  21       25.07       17.90      3.49 o 
   2   2  21        0.35       -1.89      2.64 o 
   3   2  21       17.40       18.33      3.87 o 
   4   2  21        0.61       -1.98      2.60 o 
  -7   3  21       15.30       13.31      5.83 o 
  -6   3  21       72.40       73.18      7.06 o 
  -5   3  21        4.80        1.90      5.76 o 
  -4   3  21        0.19        5.57      4.87 o 
  -3   3  21       35.70       31.53      6.69 o 
  -2   3  21        0.43       -1.30      3.67 o 
  -1   3  21        0.71        0.49      3.16 o 
   0   3  21       19.06       17.02      4.05 o 
   1   3  21       22.30       31.29      4.31 o 
   2   3  21        0.03       -3.29      3.62 o 
  -7   0  22        3.78        3.63      7.52 o 
  -6   0  22      214.28      289.80     21.31 o 
  -5   0  22       52.48       45.13     11.20 o 
  -4   0  22        1.78        0.17      6.98 o 
  -3   0  22       22.17       18.43      6.57 o 
  -2   0  22       66.29       65.12      8.63 o 
  -1   0  22       34.99       43.82      7.55 o 
   0   0  22        0.97       -2.35      3.84 o 
   1   0  22       28.21       31.24      5.30 o 
   2   0  22       20.99       19.59      5.70 o 
   3   0  22       20.42       22.21      5.79 o 
  -7   1  22       10.21        9.94      5.85 o 
  -6   1  22        0.48        3.23      5.50 o 
  -5   1  22       10.51       18.09      6.49 o 
  -4   1  22       18.60       18.95      6.19 o 
  -3   1  22       44.01       47.34      6.08 o 
  -2   1  22        5.78        6.63      4.00 o 
  -1   1  22       15.85       12.89      3.98 o 
   0   1  22        4.97        1.08      3.08 o 
   1   1  22       13.11       14.18      3.60 o 
   2   1  22        9.29       14.99      3.46 o 
  -5   2  22        0.15       -1.87      4.75 o 
  -4   2  22       17.99       23.54      9.17 o 
  -3   2  22        1.41       -3.70      3.70 o 
  -2   2  22        9.47        8.59      6.35 o 
  -1   2  22       15.16       10.42      3.81 o 
   0   2  22       31.05       24.64      4.31 o 
   1   2  22        0.94       -3.79      4.83 o 
                                                 
